# Supplementary material for: MOSAIC: an online database dedicated to the comparative genomics of bacterial strains at the intra-species level
Source: BMC Bioinformatics. 2008 Nov 27;9:498. doi: 10.1186/1471-2105-9-498 (PMC2607288; doi:10.1186/1471-2105-9-498)
Supplement: Additional File 1 — Table S1- Pairwise genome alignments performed using bacterial genomes downloaded from Genome Reviews. The Table lists the 704 pairwise chromosome alignments performed with MAUVE at the intra-species level. Columns list the alignment identifier (Id), the species, the accession number (Access), the strain name (Strain) for the two aligned chromosomes, the total number of Locally Collinear Blocks (Total LCBs) produced by MAUVE, the number of Inverted LCBs (Inv. LCBs), the maximal size of the inverted LCBs (Max size Inv. LCBs), the number of translocated LCBs which are more than 20 kb in length (TR>20 kb), alignments flagged to be realigned with MGA, and the mean percentages of the chromosomes assigned to backbones after integration in the MOSAIC database (Backbone coverage). Comparisons with low backbone coverage (i.e., lower than 50%) are shown as grey rows. 1Shigella chromosomes were compared with E. coli chromosomes because these strains can be considered as belonging to the same species [17]. [file 1471-2105-9-498-S1.zip]

## Sheet: Table S1
Id	Species	Access 1	Strain 1	Access 2	Strain 2	Total LCBs	Inv. LCBs	MaxSizeInvLCB	TR>20 kb	MGA	Backbone coverage (%)
1	Acinetobacter baumannii	CP000863_GR	strain ACICU	CP000521_GR	strain ATCC 17978 / NCDC KC 755	10	5	101127	5		0.84045
2	Acinetobacter baumannii	CP000863_GR	strain ACICU	CU459141_GR	strain AYE	2	2	3936282	0		0.8656
3	Acinetobacter baumannii	CU459141_GR	strain AYE	CP000521_GR	strain ATCC 17978 / NCDC KC 755	12	7	3786792	8		0.83215
4	Acinetobacter baumannii	CU468230_GR	strain SDF	CP000521_GR	strain ATCC 17978 / NCDC KC 755	40	22	2256842	22		0.695
5	Acinetobacter baumannii	CU468230_GR	strain SDF	CP000863_GR	strain ACICU	38	22	2304700	20		0.70605
6	Acinetobacter baumannii	CU468230_GR	strain SDF	CU459141_GR	strain AYE	32	14	1208440	21		0.69635
7	Actinobacillus pleuropneumoniae	CP000569_GR	strain L20	CP001091_GR	serovar 7, strain AP6 / AP76	7	1	60314	2		0.91645
8	Actinobacillus pleuropneumoniae	CP000687_GR	strain JL0 / JL03	CP000569_GR	serovar 5b, strain L20	4	0	0	0		0.93445
9	Actinobacillus pleuropneumoniae	CP000687_GR	strain JL0 / JL03	CP001091_GR	serovar 7, strain AP6 / AP76	4	1	58133	1		0.9259
10	Bacillus cereus	AE017194_GR	strain ATCC 10987	AE016877_GR	strain ATCC 14579 / DSM 31	1	0	0	0	X	0.75635
11	Bacillus cereus	CP000764_GR	strain NVH 391-98	AE016877_GR	strain ATCC 14579 / DSM 31	1	0	0	0	X	0.39555
12	Bacillus cereus	CP000764_GR	strain NVH 391-98	AE017194_GR	strain ATCC 10987	1	0	0	0	X	0.4054
13	Bacillus cereus	CP000764_GR	strain NVH 391-98	CP000001_GR	strain ZK / E33L	1	0	0	0	X	0.40035
14	Bacillus thuringiensis	AE017355_GR	strain 97-27	CP000485_GR	strain Al Hakam	1	0	0	0	X	0.8738
15	Bifidobacterium longum	AE014295_GR	strain NCC 2705	CP000605_GR	strain DJO10A	1	0	0	0	X	0.88035
16	Brucella abortus	AE017224_GR	strain 9-941	AE017223_GR	biovar 1, strain 9-941	1	0	0	0	X	0.00565
17	Brucella abortus	AE017224_GR	strain 9-941	AM040264_GR	strain 2308	1	0	0	0	X	0.00565
18	Brucella abortus	AE017224_GR	strain 9-941	CP000887_GR	strain S19	1	0	0	0	X	0.00565
19	Brucella abortus	AM040264_GR	strain 2308	AE017223_GR	biovar 1, strain 9-941	1	0	0	0	X	0.8897
20	Brucella abortus	AM040264_GR	strain 2308	CP000887_GR	strain S19	1	0	0	0	X	0.83615
21	Brucella abortus	AM040265_GR	strain 2308	AE017223_GR	biovar 1, strain 9-941	1	0	0	0	X	0.0042
22	Brucella abortus	AM040265_GR	strain 2308	AE017224_GR	biovar 1, strain 9-941	1	0	0	0	X	0.90815
23	Brucella abortus	AM040265_GR	strain 2308	AM040264_GR	strain 2308	1	0	0	0	X	0.00565
24	Brucella abortus	AM040265_GR	strain 2308	CP000887_GR	strain S19	1	0	0	0	X	0.0042
25	Brucella abortus	AM040265_GR	strain 2308	CP000888_GR	strain S19	1	0	0	0	X	0.8607
26	Brucella abortus	CP000887_GR	strain S19	AE017223_GR	biovar 1, strain 9-941	1	0	0	0	X	0.91545
27	Brucella abortus	CP000888_GR	strain S19	AE017223_GR	biovar 1, strain 9-941	1	0	0	0	X	0.0057
28	Brucella abortus	CP000888_GR	strain S19	AE017224_GR	biovar 1, strain 9-941	1	0	0	0	X	0.90805
29	Brucella abortus	CP000888_GR	strain S19	AM040264_GR	strain 2308	1	0	0	0	X	0.00575
30	Brucella abortus	CP000888_GR	strain S19	CP000887_GR	strain S19	1	0	0	0	X	0.0057
31	Brucella suis	AE014292_GR	strain 1330	AE014291_GR	biovar 1, strain 1330	1	0	0	0	X	0.0059
32	Brucella suis	AE014292_GR	strain 1330	CP000911_GR	strain ATCC 23445 / NCTC 10510	1	0	0	0	X	0.0056
33	Brucella suis	AE014292_GR	strain 1330	CP000912_GR	strain ATCC 23445 / NCTC 10510	1	0	0	0	X	0.9142
34	Brucella suis	CP000911_GR	strain ATCC 23445 / NCTC 10510	AE014291_GR	biovar 1, strain 1330	1	0	0	0	X	0.9399
35	Brucella suis	CP000912_GR	strain ATCC 23445 / NCTC 10510	AE014291_GR	biovar 1, strain 1330	1	0	0	0	X	0.12545
36	Brucella suis	CP000912_GR	strain ATCC 23445 / NCTC 10510	CP000911_GR	strain ATCC 23445 / NCTC 10510	1	0	0	0	X	0.0057
37	Buchnera aphidicola	AE016826_GR	pistaciae subsp. Baizongia	AE013218_GR	graminum subsp. Schizaphis	1	0	0	0	X	0.04965
38	Buchnera aphidicola	AE016826_GR	pistaciae subsp. Baizongia	BA000003_GR	strain Tokyo 1998	1	0	0	0	X	0.0541
39	Buchnera aphidicola	BA000003_GR	strain Tokyo 1998	AE013218_GR	graminum subsp. Schizaphis	1	0	0	0	X	0.39635
40	Buchnera aphidicola	CP000263_GR	cedri subsp. Cinara	AE013218_GR	graminum subsp. Schizaphis	1	0	0	0	X	0.05195
41	Buchnera aphidicola	CP000263_GR	cedri subsp. Cinara	AE016826_GR	pistaciae subsp. Baizongia	1	0	0	0	X	0.03985
42	Buchnera aphidicola	CP000263_GR	cedri subsp. Cinara	BA000003_GR	strain Tokyo 1998	1	0	0	0	X	0.04595
43	Burkholderia ambifaria	CP000441_GR	strain AMMD / ATCC BAA-244 /	CP000440_GR	strain AMMD / ATCC BAA-244 /	1	1	5326	0		0.00175
44	Burkholderia ambifaria	CP000441_GR	strain AMMD / ATCC BAA-244 /	CP001025_GR	strain MC40-6	1	0	0	0	X	0.0041
45	Burkholderia ambifaria	CP000441_GR	strain AMMD / ATCC BAA-244 /	CP001026_GR	strain MC40-6	2	0	0	1		0.8229
46	Burkholderia ambifaria	CP000442_GR	strain AMMD / ATCC BAA-244 /	CP000440_GR	strain AMMD / ATCC BAA-244 /	1	1	1168233	0		0.00565
47	Burkholderia ambifaria	CP000442_GR	strain AMMD / ATCC BAA-244 /	CP000441_GR	strain AMMD / ATCC BAA-244 /	1	0	0	0	X	0.00475
48	Burkholderia ambifaria	CP000442_GR	strain AMMD / ATCC BAA-244 /	CP001025_GR	strain MC40-6	1	0	0	0	X	0.014
49	Burkholderia ambifaria	CP000442_GR	strain AMMD / ATCC BAA-244 /	CP001026_GR	strain MC40-6	1	0	0	0	X	0.0051
50	Burkholderia ambifaria	CP001025_GR	strain MC40-6	CP000440_GR	strain AMMD / ATCC BAA-244 /	1	0	0	0	X	0.8908
51	Burkholderia ambifaria	CP001026_GR	strain MC40-6	CP000440_GR	strain AMMD / ATCC BAA-244 /	1	0	0	0	X	0.0034
52	Burkholderia ambifaria	CP001026_GR	strain MC40-6	CP001025_GR	strain MC40-6	1	0	0	0	X	0.00385
53	Burkholderia ambifaria	CP001027_GR	strain MC40-6	CP000440_GR	strain AMMD / ATCC BAA-244 /	1	1	112017	0		0.0025
54	Burkholderia ambifaria	CP001027_GR	strain MC40-6	CP000441_GR	strain AMMD / ATCC BAA-244 /	1	0	0	0	X	0.0061
55	Burkholderia ambifaria	CP001027_GR	strain MC40-6	CP000442_GR	strain AMMD / ATCC BAA-244 /	2	0	0	1		0.74
56	Burkholderia ambifaria	CP001027_GR	strain MC40-6	CP001025_GR	strain MC40-6	1	1	180593	0		0.0029
57	Burkholderia ambifaria	CP001027_GR	strain MC40-6	CP001026_GR	strain MC40-6	1	0	0	0	X	0.0048
58	Burkholderia cenocepacia	CP000378_GR	strain AU 1054	CP000458_GR	strain HI2424	4	2	598722	1		0.839
59	Burkholderia cenocepacia	CP000378_GR	strain AU 1054	CP000958_GR	strain MC0-3	4	2	517964	1		0.77505
60	Burkholderia cenocepacia	CP000379_GR	strain AU 1054	CP000378_GR	strain AU 1054	1	1	2422167	0		0.0048
61	Burkholderia cenocepacia	CP000379_GR	strain AU 1054	CP000458_GR	strain HI2424	1	0	0	0	X	0.00485
62	Burkholderia cenocepacia	CP000379_GR	strain AU 1054	CP000459_GR	strain HI2424	2	2	2998664	0		0.963
63	Burkholderia cenocepacia	CP000379_GR	strain AU 1054	CP000958_GR	strain MC0-3	1	1	25208	0		0.00625
64	Burkholderia cenocepacia	CP000379_GR	strain AU 1054	CP000959_GR	strain MC0-3	5	0	0	3		0.8577
65	Burkholderia cenocepacia	CP000380_GR	strain AU 1054	CP000378_GR	strain AU 1054	1	1	6007	0		0.00315
66	Burkholderia cenocepacia	CP000380_GR	strain AU 1054	CP000379_GR	strain AU 1054	1	0	0	0	X	0.00545
67	Burkholderia cenocepacia	CP000380_GR	strain AU 1054	CP000458_GR	strain HI2424	1	1	1066877	0		0.33
68	Burkholderia cenocepacia	CP000380_GR	strain AU 1054	CP000459_GR	strain HI2424	1	1	65854	0		0.0035
69	Burkholderia cenocepacia	CP000380_GR	strain AU 1054	CP000958_GR	strain MC0-3	1	1	704545	0		0.31135
70	Burkholderia cenocepacia	CP000380_GR	strain AU 1054	CP000959_GR	strain MC0-3	1	0	0	0	X	0.0052
71	Burkholderia cenocepacia	CP000380_GR	strain AU 1054	CP000960_GR	strain MC0-3	2	0	0	1		0.4577
72	Burkholderia cenocepacia	CP000458_GR	strain HI2424	CP000958_GR	strain MC0-3	1	0	0	0	X	0.91045
73	Burkholderia cenocepacia	CP000459_GR	strain HI2424	CP000378_GR	strain AU 1054	1	0	0	0	X	0.0055
74	Burkholderia cenocepacia	CP000459_GR	strain HI2424	CP000458_GR	strain HI2424	1	0	0	0	X	0.00465
75	Burkholderia cenocepacia	CP000459_GR	strain HI2424	CP000958_GR	strain MC0-3	1	0	0	0	X	0.004
76	Burkholderia cenocepacia	CP000459_GR	strain HI2424	CP000959_GR	strain MC0-3	5	5	3164447	2		0.8891
77	Burkholderia cenocepacia	CP000460_GR	strain HI2424	CP000378_GR	strain AU 1054	1	1	927215	0		0.27865
78	Burkholderia cenocepacia	CP000460_GR	strain HI2424	CP000379_GR	strain AU 1054	1	0	0	0	X	0.0049
79	Burkholderia cenocepacia	CP000460_GR	strain HI2424	CP000380_GR	strain AU 1054	2	0	0	1		0.5538
80	Burkholderia cenocepacia	CP000460_GR	strain HI2424	CP000458_GR	strain HI2424	1	1	1276725	0		0.0071
81	Burkholderia cenocepacia	CP000460_GR	strain HI2424	CP000459_GR	strain HI2424	1	1	65854	0		0.00385
82	Burkholderia cenocepacia	CP000460_GR	strain HI2424	CP000958_GR	strain MC0-3	1	1	2901573	0		0.0066
83	Burkholderia cenocepacia	CP000460_GR	strain HI2424	CP000959_GR	strain MC0-3	1	0	0	0	X	0.0055
84	Burkholderia cenocepacia	CP000460_GR	strain HI2424	CP000960_GR	strain MC0-3	2	0	0	1		0.8357
85	Burkholderia cenocepacia	CP000959_GR	strain MC0-3	CP000378_GR	strain AU 1054	1	0	0	0	X	0.0026
86	Burkholderia cenocepacia	CP000959_GR	strain MC0-3	CP000458_GR	strain HI2424	1	1	5386	0		0.0016
87	Burkholderia cenocepacia	CP000959_GR	strain MC0-3	CP000958_GR	strain MC0-3	1	0	0	0	X	0.0031
88	Burkholderia cenocepacia	CP000960_GR	strain MC0-3	CP000378_GR	strain AU 1054	2	2	1342593	0		0.22875
89	Burkholderia cenocepacia	CP000960_GR	strain MC0-3	CP000379_GR	strain AU 1054	1	0	0	0	X	0.0042
90	Burkholderia cenocepacia	CP000960_GR	strain MC0-3	CP000458_GR	strain HI2424	1	1	1276725	0		0.00735
91	Burkholderia cenocepacia	CP000960_GR	strain MC0-3	CP000459_GR	strain HI2424	1	1	65879	0		0.0034
92	Burkholderia cenocepacia	CP000960_GR	strain MC0-3	CP000958_GR	strain MC0-3	1	0	0	0	X	0.00585
93	Burkholderia cenocepacia	CP000960_GR	strain MC0-3	CP000959_GR	strain MC0-3	1	0	0	0	X	0.0058
94	Burkholderia mallei	CP000011_GR	strain ATCC 23344	CP000010_GR	strain ATCC 23344	1	1	884113	0		0.00525
95	Burkholderia mallei	CP000011_GR	strain ATCC 23344	CP000526_GR	strain SAVP1	1	1	7215	0		0.0026
96	Burkholderia mallei	CP000011_GR	strain ATCC 23344	CP000546_GR	strain NCTC 10229	1	0	0	0	X	0.02015
97	Burkholderia mallei	CP000011_GR	strain ATCC 23344	CP000547_GR	strain NCTC 10247	11	5	1286831	7		0.9813
98	Burkholderia mallei	CP000011_GR	strain ATCC 23344	CP000548_GR	strain NCTC 10247	1	0	0	0	X	0.02065
99	Burkholderia mallei	CP000525_GR	strain SAVP1	CP000010_GR	strain ATCC 23344	1	1	2047732	0		0.0054
100	Burkholderia mallei	CP000525_GR	strain SAVP1	CP000011_GR	strain ATCC 23344	10	3	654600	4		0.8649
101	Burkholderia mallei	CP000525_GR	strain SAVP1	CP000526_GR	strain SAVP1	2	1	531378	1		0.0104
102	Burkholderia mallei	CP000525_GR	strain SAVP1	CP000545_GR	strain NCTC 10229	7	3	273420	1		0.8343
103	Burkholderia mallei	CP000525_GR	strain SAVP1	CP000546_GR	strain NCTC 10229	1	0	0	0	X	0.019
104	Burkholderia mallei	CP000525_GR	strain SAVP1	CP000547_GR	strain NCTC 10247	7	2	277604	2		0.85795
105	Burkholderia mallei	CP000525_GR	strain SAVP1	CP000548_GR	strain NCTC 10247	2	0	0	0	X	0.0192
106	Burkholderia mallei	CP000526_GR	strain SAVP1	CP000010_GR	strain ATCC 23344	29	10	1238428	21		0.96245
107	Burkholderia mallei	CP000545_GR	strain NCTC 10229	CP000010_GR	strain ATCC 23344	1	0	0	0	X	0.01965
108	Burkholderia mallei	CP000545_GR	strain NCTC 10229	CP000011_GR	strain ATCC 23344	13	6	1020150	6		0.96685
109	Burkholderia mallei	CP000545_GR	strain NCTC 10229	CP000526_GR	strain SAVP1	1	0	0	0	X	0.0216
110	Burkholderia mallei	CP000545_GR	strain NCTC 10229	CP000546_GR	strain NCTC 10229	1	1	224586	0		0.00415
111	Burkholderia mallei	CP000545_GR	strain NCTC 10229	CP000547_GR	strain NCTC 10247	4	1	653546	1		0.98225
112	Burkholderia mallei	CP000545_GR	strain NCTC 10229	CP000548_GR	strain NCTC 10247	1	1	340590	0		0.0044
113	Burkholderia mallei	CP000546_GR	strain NCTC 10229	CP000010_GR	strain ATCC 23344	28	14	1777128	19		0.96585
114	Burkholderia mallei	CP000546_GR	strain NCTC 10229	CP000526_GR	strain SAVP1	22	12	2209126	12		0.9777
115	Burkholderia mallei	CP000546_GR	strain NCTC 10229	CP000548_GR	strain NCTC 10247	18	10	2471819	10		0.99015
116	Burkholderia mallei	CP000547_GR	strain NCTC 10247	CP000010_GR	strain ATCC 23344	1	0	0	0	X	0.02035
117	Burkholderia mallei	CP000547_GR	strain NCTC 10247	CP000526_GR	strain SAVP1	1	0	0	0	X	0.02235
118	Burkholderia mallei	CP000547_GR	strain NCTC 10247	CP000546_GR	strain NCTC 10229	1	1	1108555	0		0.00585
119	Burkholderia mallei	CP000547_GR	strain NCTC 10247	CP000548_GR	strain NCTC 10247	1	1	340590	0		0.00385
120	Burkholderia mallei	CP000548_GR	strain NCTC 10247	CP000010_GR	strain ATCC 23344	34	16	1593456	21		0.9619
121	Burkholderia mallei	CP000548_GR	strain NCTC 10247	CP000526_GR	strain SAVP1	34	17	1657761	20		0.97315
122	Burkholderia multivorans	AP009385_GR	strain ATCC 17616 / 249, sub_strain Tohoku University	CP000868_GR	strain ATCC 17616 / 249, sub_	2	2	3448466	0		1
123	Burkholderia multivorans	AP009386_GR	strain ATCC 17616 / 249, sub_strain Tohoku University	AP009385_GR	strain ATCC 17616 / 249, sub_	1	1	612765	0		0.00535
124	Burkholderia multivorans	AP009386_GR	strain ATCC 17616 / 249, sub_strain Tohoku University	CP000868_GR	strain ATCC 17616 / 249, sub_	1	0	0	0	X	0.00645
125	Burkholderia multivorans	AP009387_GR	strain ATCC 17616 / 249, sub_strain Tohoku University	AP009385_GR	strain ATCC 17616 / 249, sub_	1	1	9118	0		0.0038
126	Burkholderia multivorans	AP009387_GR	strain ATCC 17616 / 249, sub_strain Tohoku University	AP009386_GR	strain ATCC 17616 / 249, sub_	1	0	0	0	X	0.01165
127	Burkholderia multivorans	AP009387_GR	strain ATCC 17616 / 249, sub_strain Tohoku University	CP000868_GR	strain ATCC 17616 / 249, sub_	1	0	0	0	X	0.00755
128	Burkholderia multivorans	AP009387_GR	strain ATCC 17616 / 249, sub_strain Tohoku University	CP000869_GR	strain ATCC 17616 / 249, sub_	1	1	1531111	0		0.00975
129	Burkholderia multivorans	AP009387_GR	strain ATCC 17616 / 249, sub_strain Tohoku University	CP000870_GR	strain ATCC 17616 / 249, sub_	2	2	919806	0		1
130	Burkholderia multivorans	CP000869_GR	strain ATCC 17616 / 249, sub_ strain DOE JGI	AP009385_GR	strain ATCC 17616 / 249, sub_	1	0	0	0	X	0.00645
131	Burkholderia multivorans	CP000869_GR	strain ATCC 17616 / 249, sub_ strain DOE JGI	AP009386_GR	strain ATCC 17616 / 249, sub_	1	1	2470787	0		0.99895
132	Burkholderia multivorans	CP000869_GR	strain ATCC 17616 / 249, sub_ strain DOE JGI	CP000868_GR	strain ATCC 17616 / 249, sub_	1	1	612765	0		0.0055
133	Burkholderia multivorans	CP000870_GR	strain ATCC 17616 / 249, sub_ strain DOE JGI	AP009385_GR	strain ATCC 17616 / 249, sub_	1	0	0	0	X	0.0073
134	Burkholderia multivorans	CP000870_GR	strain ATCC 17616 / 249, sub_ strain DOE JGI	AP009386_GR	strain ATCC 17616 / 249, sub_	1	1	1531111	0		0.01
135	Burkholderia multivorans	CP000870_GR	strain ATCC 17616 / 249, sub_ strain DOE JGI	CP000868_GR	strain ATCC 17616 / 249, sub_	1	1	9118	0		0.0038
136	Burkholderia multivorans	CP000870_GR	strain ATCC 17616 / 249, sub_ strain DOE JGI	CP000869_GR	strain ATCC 17616 / 249, sub_	1	0	0	0	X	0.01165
137	Burkholderia pseudomallei	BX571965_GR	strain K96243	CP000124_GR	strain 1710b	4	1	907830	1		0.9365
138	Burkholderia pseudomallei	BX571966_GR	strain K96243	BX571965_GR	strain K96243	1	1	3681255	0		0.01015
139	Burkholderia pseudomallei	BX571966_GR	strain K96243	CP000124_GR	strain 1710b	1	1	516571	0		0.00225
140	Burkholderia pseudomallei	BX571966_GR	strain K96243	CP000125_GR	strain 1710b	2	0	0	1		0.961
141	Burkholderia pseudomallei	BX571966_GR	strain K96243	CP000570_GR	strain 668	2	1	5983	0		0.0048
142	Burkholderia pseudomallei	BX571966_GR	strain K96243	CP000572_GR	strain 1106a	1	0	0	0	X	0.0048
143	Burkholderia pseudomallei	CP000125_GR	strain 1710b	BX571965_GR	strain K96243	1	1	2781	0		0.0008
144	Burkholderia pseudomallei	CP000125_GR	strain 1710b	CP000124_GR	strain 1710b	1	1	6001	0	X	0.00505
145	Burkholderia pseudomallei	CP000125_GR	strain 1710b	CP000570_GR	strain 668	1	1	98417	0		0.00225
146	Burkholderia pseudomallei	CP000125_GR	strain 1710b	CP000572_GR	strain 1106a	1	1	6001	0	X	0.00435
147	Burkholderia pseudomallei	CP000570_GR	strain 668	BX571965_GR	strain K96243	3	1	889906	0		0.93525
148	Burkholderia pseudomallei	CP000570_GR	strain 668	CP000124_GR	strain 1710b	2	0	0	1		0.93425
149	Burkholderia pseudomallei	CP000570_GR	strain 668	CP000572_GR	strain 1106a	1	0	0	0	X	0.94475
150	Burkholderia pseudomallei	CP000571_GR	strain 668	BX571965_GR	strain K96243	1	1	113680	0		0.00145
151	Burkholderia pseudomallei	CP000571_GR	strain 668	BX571966_GR	strain K96243	1	0	0	0	X	0.9262
152	Burkholderia pseudomallei	CP000571_GR	strain 668	CP000124_GR	strain 1710b	1	1	5993	0		0.0017
153	Burkholderia pseudomallei	CP000571_GR	strain 668	CP000125_GR	strain 1710b	2	0	0	1		0.93155
154	Burkholderia pseudomallei	CP000571_GR	strain 668	CP000570_GR	strain 668	1	1	5985	0	X	0.00375
155	Burkholderia pseudomallei	CP000571_GR	strain 668	CP000572_GR	strain 1106a	1	0	0	0	X	0.00445
156	Burkholderia pseudomallei	CP000572_GR	strain 1106a	BX571965_GR	strain K96243	3	1	890152	0		0.94235
157	Burkholderia pseudomallei	CP000572_GR	strain 1106a	CP000124_GR	strain 1710b	2	0	0	1		0.9481
158	Burkholderia pseudomallei	CP000573_GR	strain 1106a	BX571965_GR	strain K96243	1	0	0	0	X	0.0037
159	Burkholderia pseudomallei	CP000573_GR	strain 1106a	BX571966_GR	strain K96243	1	0	0	0	X	0.9641
160	Burkholderia pseudomallei	CP000573_GR	strain 1106a	CP000124_GR	strain 1710b	1	0	0	0	X	0.00545
161	Burkholderia pseudomallei	CP000573_GR	strain 1106a	CP000125_GR	strain 1710b	4	1	5080	1		0.9782
162	Burkholderia pseudomallei	CP000573_GR	strain 1106a	CP000570_GR	strain 668	1	1	5933	0		0.00155
163	Burkholderia pseudomallei	CP000573_GR	strain 1106a	CP000571_GR	strain 668	4	1	7201	0	X	0.9365
164	Burkholderia pseudomallei	CP000573_GR	strain 1106a	CP000572_GR	strain 1106a	1	0	0	0	X	0.005
165	Campylobacter jejuni	AL111168_GR	serovar O:2, strain NCTC 11168	CP000025_GR	strain RM1221	1	0	0	0	X	0.89405
166	Campylobacter jejuni	AL111168_GR	serovar O:2, strain NCTC 11168	CP000768_GR	subsp. doylei, strain ATCC BAA-1458 / RM4099 / 269.97	9	5	1100573	5		0.8259
167	Campylobacter jejuni	CP000025_GR	strain RM1221	CP000768_GR	subsp. doylei, strain ATCC BAA-1458 / RM4099 / 269.97	9	5	1100495	5		0.7777
168	Campylobacter jejuni	CP000538_GR	subsp. jejuni, serovar O:23/36, strain 81-176	AL111168_GR	serovar O:2, strain NCTC 11168	1	0	0	0	X	0.92005
169	Campylobacter jejuni	CP000538_GR	subsp. jejuni, serovar O:23/36, strain 81-176	CP000025_GR	strain RM1221	1	0	0	0	X	0.86845
170	Campylobacter jejuni	CP000538_GR	subsp. jejuni, serovar O:23/36, strain 81-176	CP000768_GR	subsp. doylei, strain ATCC BAA-1458 / RM4099 / 269.97	9	5	1100383	5		0.80565
171	Campylobacter jejuni	CP000538_GR	subsp. jejuni, serovar O:23/36, strain 81-176	CP000814_GR	subsp. jejuni, serovar O:6, strain 81116 / NCTC 11828	4	0	0	0		0.9238
172	Campylobacter jejuni	CP000814_GR	subsp. jejuni, serovar O:6, strain 81116 / NCTC 11828	AL111168_GR	strain NCTC 11168	4	0	0	0		0.8974
173	Campylobacter jejuni	CP000814_GR	subsp. jejuni, serovar O:6, strain 81116 / NCTC 11828	CP000025_GR	strain RM1221	1	0	0	0	X	0.85975
174	Campylobacter jejuni	CP000814_GR	subsp. jejuni, serovar O:6, strain 81116 / NCTC 11828	CP000768_GR	subsp. doylei, strain ATCC BAA-1458 / RM4099 / 269.97	12	6	1100272	6		0.7986
175	Chlamydia trachomatis	AE001273_GR	strain D/UW-3/Cx	CP000051_GR	strain A/HAR-13 / ATCC VR-571B	1	0	0	0	X	0.99515
176	Chlamydia trachomatis	AM884176_GR	strain L2/434/Bu / ATCC VR902B	AE001273_GR	strain D/UW-3/Cx	2	0	0	1		0.98885
177	Chlamydia trachomatis	AM884176_GR	strain L2/434/Bu / ATCC VR902B	AM884177_GR	strain L2b/UCH-1/proctitis	1	0	0	0	X	0.965
178	Chlamydia trachomatis	AM884176_GR	strain L2/434/Bu / ATCC VR902B	CP000051_GR	strain A/HAR-13 / ATCC VR-571B	2	0	0	1		0.9907
179	Chlamydia trachomatis	AM884177_GR	strain L2b/UCH-1/proctitis	AE001273_GR	strain D/UW-3/Cx	2	0	0	1		0.98875
180	Chlamydia trachomatis	AM884177_GR	strain L2b/UCH-1/proctitis	CP000051_GR	strain A/HAR-13 / ATCC VR-571B	2	0	0	1		0.9908
181	Chlorobium phaeobacteroides	CP001101_GR	strain BS1	CP000492_GR	strain DSM 266	1	0	0	0	X	0.0043
182	Clavibacter michiganensis (subsp.	AM849034_GR	strain ATCC 33113 / JCM 9667	AM711867_GR	subsp. michiganensis, strain NCPPB 382	58	24	1207774	38		0.7674
183	Clostridium botulinum	AM412317_GR	strain Hall / ATCC 3502 / NCTC 13319 / Type A, sub_ strain Sanger	CP000728_GR	strain Langeland / NCTC 10281 / Type F	4	1	20452	1		0.8815
184	Clostridium botulinum	AM412317_GR	strain Hall / ATCC 3502 / NCTC 13319 / Type A, sub_ strain Sanger	CP000939_GR	strain Okra / Type B1	1	0	0	0	X	0.8794
185	Clostridium botulinum	AM412317_GR	strain Hall / ATCC 3502 / NCTC 13319 / Type A, sub_ strain Sanger	CP000962_GR	strain Loch Maree / Type A3	1	0	0	0	X	0.8611
186	Clostridium botulinum	CP000726_GR	strain ATCC 19397 / Type A	AM412317_GR	strain Hall / ATCC 3502 / NCTC 13319 / Type A, sub_	1	0	0	0	X	0.8396
187	Clostridium botulinum	CP000726_GR	strain ATCC 19397 / Type A	CP000728_GR	strain Langeland / NCTC 10281 / Type F	4	0	0	1		0.87905
188	Clostridium botulinum	CP000726_GR	strain ATCC 19397 / Type A	CP000939_GR	strain Okra / Type B1	1	0	0	0	X	0.8808
189	Clostridium botulinum	CP000726_GR	strain ATCC 19397 / Type A	CP000962_GR	strain Loch Maree / Type A3	1	0	0	0	X	0.856
190	Clostridium botulinum	CP000727_GR	strain Hall / ATCC 3502 / NCTC 13319 / Type A, sub_ strain Los Alamos	AM412317_GR	strain Hall / ATCC 3502 / NCTC 13319 / Type A, sub_	4	0	0	1		0.97
191	Clostridium botulinum	CP000727_GR	strain Hall / ATCC 3502 / NCTC 13319 / Type A, sub_ strain Los Alamos	CP000726_GR	strain ATCC 19397 / Type A	4	0	0	1		0.9851
192	Clostridium botulinum	CP000727_GR	strain Hall / ATCC 3502 / NCTC 13319 / Type A, sub_ strain Los Alamos	CP000728_GR	strain Langeland / NCTC 10281 / Type F	4	0	0	1		0.8782
193	Clostridium botulinum	CP000727_GR	strain Hall / ATCC 3502 / NCTC 13319 / Type A, sub_	CP000939_GR	strain Okra / Type B1	4	0	0	1		0.87975
194	Clostridium botulinum	CP000727_GR	strain Hall / ATCC 3502 / NCTC 13319 / Type A, sub_ strain Los Alamos	CP000962_GR	strain Loch Maree / Type A3	4	0	0	1		0.86225
195	Clostridium botulinum	CP000727_GR	strain Hall / ATCC 3502 / NCTC 13319 / Type A, sub_ strain Los Alamos	CP001056_GR	strain Eklund 17B / type B	1	1	1353478	0		0.015
196	Clostridium botulinum	CP000939_GR	strain Okra / Type B1	CP000728_GR	strain Langeland / NCTC 10281 / Type F	4	0	0	1		0.90515
197	Clostridium botulinum	CP000939_GR	strain Okra / Type B1	CP000962_GR	strain Loch Maree / Type A3	4	0	0	1		0.85955
198	Clostridium botulinum	CP000962_GR	strain Loch Maree / Type A3	CP000728_GR	strain Langeland / NCTC 10281 / Type F	4	1	39627	1		0.85535
199	Clostridium botulinum	CP001056_GR	strain Eklund 17B / type B	AM412317_GR	strain Hall / ATCC 3502 / NCTC 13319 / Type A, sub_	1	1	1545796	0		0.01335
200	Clostridium botulinum	CP001056_GR	strain Eklund 17B / type B	CP000726_GR	strain ATCC 19397 / Type A	1	1	1593688	0		0.0135
201	Clostridium botulinum	CP001056_GR	strain Eklund 17B / type B	CP000728_GR	strain Langeland / NCTC 10281 / Type F	1	1	3686118	0		0.0168
202	Clostridium botulinum	CP001056_GR	strain Eklund 17B / type B	CP000939_GR	strain Okra / Type B1	1	1	3641123	0		0.01745
203	Clostridium botulinum	CP001056_GR	strain Eklund 17B / type B	CP000962_GR	strain Loch Maree / Type A3	1	1	3685764	0		0.0214
204	Clostridium botulinum	CP001078_GR	strain Alaska E43 / type E3	AM412317_GR	strain Hall / ATCC 3502 / NCTC 13319 / Type A, sub_	3	2	1042287	2		0.01675
205	Clostridium botulinum	CP001078_GR	strain Alaska E43 / type E3	CP000726_GR	strain ATCC 19397 / Type A	3	2	1047033	2		0.01715
206	Clostridium botulinum	CP001078_GR	strain Alaska E43 / type E3	CP000727_GR	strain Hall / ATCC 3502 / NCTC 13319 / Type A, sub_	3	2	983737	2		0.0174
207	Clostridium botulinum	CP001078_GR	strain Alaska E43 / type E3	CP000728_GR	strain Langeland / NCTC 10281 / Type F	3	2	592358	2		0.0155
208	Clostridium botulinum	CP001078_GR	strain Alaska E43 / type E3	CP000939_GR	strain Okra / Type B1	1	1	3646542	0		0.01635
209	Clostridium botulinum	CP001078_GR	strain Alaska E43 / type E3	CP000962_GR	strain Loch Maree / Type A3	1	1	3683189	0		0.0175
210	Clostridium botulinum	CP001078_GR	strain Alaska E43 / type E3	CP001056_GR	strain Eklund 17B / type B	9	3	379402	3		0.75515
211	Clostridium perfringens	BA000016_GR	strain 13 / Type A	CP000246_GR	strain ATCC 13124 / NCTC 8237 / Type A	1	0	0	0	X	0.88215
212	Clostridium perfringens	CP000312_GR	strain SM101 / Type A	BA000016_GR	strain 13 / Type A	1	0	0	0	X	0.8193
213	Clostridium perfringens	CP000312_GR	strain SM101 / Type A	CP000246_GR	strain ATCC 13124 / NCTC 8237 / Type A	1	0	0	0	X	0.8094
214	Corynebacterium glutamicum	BA000036_GR	strain NCIMB 10025 / DSM 20300 / ATCC 13032 / LMG 3730 / JCM 1318, sub_ strain Nakagawa	AP009044_GR	strain R	4	1	7297	0	X	0.8437
215	Corynebacterium glutamicum	BX927147_GR	strain NCIMB 10025 / DSM 20300 / ATCC 13032 / LMG 3730 / JCM 1318, sub_ strain Kalinowski	AP009044_GR	strain R	4	1	7297	0	X	0.847
216	Corynebacterium glutamicum	BX927147_GR	strain NCIMB 10025 / DSM 20300 / ATCC 13032 / LMG 3730 / JCM 1318, sub_ strain Kalinowski	BA000036_GR	strain NCIMB 10025 / DSM 20300 / ATCC 13032 / LMG 3730 / JCM 1318, sub_	1	0	0	0	X	0.8873
217	Coxiella burnetii	AE016828_GR	strain Nine Mile phase I / RSA 493	CP000733_GR	strain Dugway 5J108-111	14	6	1163627	9		0.94735
218	Coxiella burnetii	AE016828_GR	strain Nine Mile phase I / RSA 493	CP000890_GR	strain RSA 331 / Henzerling II	11	6	530419	6		0.9801
219	Coxiella burnetii	CP000890_GR	strain RSA 331 / Henzerling II	CP000733_GR	strain Dugway 5J108-111	19	10	1362542	13		0.93435
220	Desulfovibrio vulgaris	CP000527_GR	strain DP4	CP000527_GR	strain Hildenborough / ATCC 29579 / NCIMB 8303	8	7	3518657	5		0.9152
221	Escherichia coli	AE014075_GR	O6 strain UPEC / O6	AE005174_GR	strain EDL933 / ATCC 700927 / O157:H7 / EHEC	9	3	368683	0		0.7241
222	Escherichia coli	AE014075_GR	O6 strain UPEC / O6	BA000007_GR	strain Sakai / O157:H7 / RIMD 0509952 / EHEC	9	3	42883	0		0.73015
223	Escherichia coli	AP009048_GR	strain K12 / ATCC 27325 / DSM 5911 / W3110	AE005174_GR	strain EDL933 / ATCC 700927 / O157:H7 / EHEC	8	2	1270249	0		0.8112
224	Escherichia coli	AP009048_GR	strain K12 / ATCC 27325 / DSM 5911 / W3110	AE014075_GR	strain UPEC / O6:H1 / ATCC 700928 / CFT073	3	1	881389	0		0.7886
225	Escherichia coli	AP009048_GR	strain K12 / ATCC 27325 / DSM 5911 / W3110	BA000007_GR	strain Sakai / O157:H7 / RIMD 0509952 / EHEC	6	1	852785	0		0.81235
226	Escherichia coli	AP009048_GR	strain K12 / ATCC 27325 / DSM 5911 / W3110	CP000243_GR	strain UTI89 / UPEC	8	3	799820	1		0.8043
227	Escherichia coli	AP009048_GR	strain K12 / ATCC 27325 / DSM 5911 / W3110	CP000247_GR	strain 536 / UPEC	3	1	882055	0		0.80875
228	Escherichia coli	AP009048_GR	strain K12 / ATCC 27325 / DSM 5911 / W3110	CP000468_GR	strain O1:K1 / APEC	9	3	873864	0		0.8101
229	Escherichia coli	AP009048_GR	strain K12 / ATCC 27325 / DSM 5911 / W3110	CP000800_GR	strain E24377A / ETEC	6	1	786436	0		0.8775
230	Escherichia coli	AP009048_GR	strain K12 / ATCC 27325 / DSM 5911 / W3110	CP000946_GR	strain ATCC 8739 / DSM 1576 / Crooks	7	4	3927169	4		0.90765
231	Escherichia coli	AP009048_GR	strain K12 / ATCC 27325 / DSM 5911 / W3110	CP000948_GR	strain DH10B	8	2	798024	0		0.9662
232	Escherichia coli	AP009048_GR	strain K12 / ATCC 27325 / DSM 5911 / W3110	CP000970_GR	strain SMS-3-5 / SECEC	5	2	2298581	0		0.8397
233	Escherichia coli	BA000007_GR	strain Sakai / O157	AE005174_GR	strain EDL933 / ATCC 700927 / O157:H7 / EHEC	19	5	384267	3		0.9631
234	Escherichia coli	CP000243_GR	strain UTI89 / UPEC	AE005174_GR	strain EDL933 / ATCC 700927 / O157:H7 / EHEC	12	3	390612	1		0.7402
235	Escherichia coli	CP000243_GR	strain UTI89 / UPEC	AE014075_GR	strain UPEC / O6:H1 / ATCC 700928 / CFT073	13	3	56015	2		0.8895
236	Escherichia coli	CP000243_GR	strain UTI89 / UPEC	BA000007_GR	strain Sakai / O157:H7 / RIMD 0509952 / EHEC	13	3	130406	2		0.7455
237	Escherichia coli	CP000243_GR	strain UTI89 / UPEC	CP000468_GR	strain O1:K1 / APEC	8	2	35126	2		0.9305
238	Escherichia coli	CP000243_GR	strain UTI89 / UPEC	CP000970_GR	strain SMS-3-5 / SECEC	12	6	1391576	3		0.8093
239	Escherichia coli	CP000247_GR	strain O6	AE005174_GR	strain EDL933 / ATCC 700927 / O157:H7 / EHEC	3	1	341312	0		0.7411
240	Escherichia coli	CP000247_GR	strain O6	AE014075_GR	strain UPEC / O6:H1 / ATCC 700928 / CFT073	16	5	69525	1		0.89575
241	Escherichia coli	CP000247_GR	strain O6	BA000007_GR	strain Sakai / O157:H7 / RIMD 0509952 / EHEC	1	0	0	0	X	0.7446
242	Escherichia coli	CP000247_GR	strain O6	CP000243_GR	strain UTI89 / UPEC	10	1	35964	2		0.9159
243	Escherichia coli	CP000247_GR	strain O6	CP000468_GR	strain O1:K1 / APEC	5	1	6663	0	X	0.8757
244	Escherichia coli	CP000247_GR	strain O6	CP000800_GR	strain E24377A / ETEC	4	0	0	0		0.7933
245	Escherichia coli	CP000247_GR	strain O6	CP000970_GR	strain SMS-3-5 / SECEC	6	3	1359506	3		0.81275
246	Escherichia coli	CP000468_GR	strain O1:K1 / APEC	AE005174_GR	strain EDL933 / ATCC 700927 / O157:H7 / EHEC	6	1	340296	0		0.74025
247	Escherichia coli	CP000468_GR	strain O1:K1 / APEC	AE014075_GR	strain UPEC / O6:H1 / ATCC 700928 / CFT073	13	3	108917	5		0.88075
248	Escherichia coli	CP000468_GR	strain O1:K1 / APEC	BA000007_GR	strain Sakai / O157:H7 / RIMD 0509952 / EHEC	7	1	79823	1		0.7463
249	Escherichia coli	CP000800_GR	O139 strain E24377A/ETC	AE005174_GR	strain EDL933 / ATCC 700927 / O157:H7 / EHEC	6	1	341348	0		0.7987
250	Escherichia coli	CP000800_GR	O139 strain E24377A/ETC	AE014075_GR	strain UPEC / O6:H1 / ATCC 700928 / CFT073	7	1	6715	0	X	0.7634
251	Escherichia coli	CP000800_GR	O139 strain E24377A/ETC	BA000007_GR	strain Sakai / O157:H7 / RIMD 0509952 / EHEC	4	0	0	0		0.80225
252	Escherichia coli	CP000800_GR	O139 strain E24377A/ETC	CP000243_GR	strain UTI89 / UPEC	13	1	35002	2		0.78375
253	Escherichia coli	CP000800_GR	O139 strain E24377A/ETC	CP000468_GR	strain O1:K1 / APEC	4	0	0	0		0.7857
254	Escherichia coli	CP000800_GR	O139 strain E24377A/ETC	CP000970_GR	strain SMS-3-5 / SECEC	6	2	1402162	1		0.8226
255	Escherichia coli	CP000802_GR	strain O9	AE005174_GR	strain EDL933 / ATCC 700927 / O157:H7 / EHEC	3	1	341703	0		0.7979
256	Escherichia coli	CP000802_GR	strain O9	AE014075_GR	strain UPEC / O6:H1 / ATCC 700928 / CFT073	4	0	0	0		0.7897
257	Escherichia coli	CP000802_GR	strain O9	AP009048_GR	strain K12 / ATCC 27325 / DSM 5911 / W3110	3	1	786814	0		0.8988
258	Escherichia coli	CP000802_GR	strain O9	BA000007_GR	strain Sakai / O157:H7 / RIMD 0509952 / EHEC	1	0	0	0	X	0.7992
259	Escherichia coli	CP000802_GR	strain O9	CP000243_GR	strain UTI89 / UPEC	7	2	68162	2		0.80125
260	Escherichia coli	CP000802_GR	strain O9	CP000247_GR	strain 536 / UPEC	1	0	0	0	X	0.80525
261	Escherichia coli	CP000802_GR	strain O9	CP000468_GR	strain O1:K1 / APEC	7	2	56591	2		0.8034
262	Escherichia coli	CP000802_GR	strain O9	CP000800_GR	strain E24377A / ETEC	4	0	0	0		0.87755
263	Escherichia coli	CP000802_GR	strain O9	CP000946_GR	strain ATCC 8739 / DSM 1576 / Crooks	2	2	4746218	0		0.90825
264	Escherichia coli	CP000802_GR	strain O9	CP000948_GR	strain DH10B	6	1	11118	0	X	0.8703
265	Escherichia coli	CP000802_GR	strain O9	CP000970_GR	strain SMS-3-5 / SECEC	3	1	1402319	0		0.8294
266	Escherichia coli	CP000946_GR	strain ATCC 8739 / DSM 1576 / Crooks	AE005174_GR	strain EDL933 / ATCC 700927 / O157:H7 / EHEC	9	7	4972468	6		0.81095
267	Escherichia coli	CP000946_GR	strain ATCC 8739 / DSM 1576 / Crooks	AE014075_GR	strain UPEC / O6:H1 / ATCC 700928 / CFT073	7	6	5171216	4		0.7912
268	Escherichia coli	CP000946_GR	strain ATCC 8739 / DSM 1576 / Crooks	BA000007_GR	strain Sakai / O157:H7 / RIMD 0509952 / EHEC	8	7	5334040	6		0.8115
269	Escherichia coli	CP000946_GR	strain ATCC 8739 / DSM 1576 / Crooks	CP000243_GR	strain UTI89 / UPEC	10	7	4926514	6		0.79355
270	Escherichia coli	CP000946_GR	strain ATCC 8739 / DSM 1576 / Crooks	CP000247_GR	strain 536 / UPEC	5	4	4890767	3		0.8034
271	Escherichia coli	CP000946_GR	strain ATCC 8739 / DSM 1576 / Crooks	CP000468_GR	strain O1:K1 / APEC	5	4	5034695	2		0.7928
272	Escherichia coli	CP000946_GR	strain ATCC 8739 / DSM 1576 / Crooks	CP000800_GR	strain E24377A / ETEC	5	4	4789575	2		0.8735
273	Escherichia coli	CP000946_GR	strain ATCC 8739 / DSM 1576 / Crooks	CP000970_GR	strain SMS-3-5 / SECEC	10	6	3592086	8		0.8439
274	Escherichia coli	CP000948_GR	strain DH10B	AE005174_GR	strain EDL933 / ATCC 700927 / O157:H7 / EHEC	5	1	341319	0		0.7692
275	Escherichia coli	CP000948_GR	strain DH10B	AE014075_GR	strain UPEC / O6:H1 / ATCC 700928 / CFT073	4	0	0	0		0.752
276	Escherichia coli	CP000948_GR	strain DH10B	BA000007_GR	strain Sakai / O157:H7 / RIMD 0509952 / EHEC	4	0	0	0		0.77125
277	Escherichia coli	CP000948_GR	strain DH10B	CP000243_GR	strain UTI89 / UPEC	9	2	66952	1		0.7651
278	Escherichia coli	CP000948_GR	strain DH10B	CP000247_GR	strain 536 / UPEC	6	1	88123	0		0.77205
279	Escherichia coli	CP000948_GR	strain DH10B	CP000468_GR	strain O1:K1 / APEC	6	1	92973	0		0.77025
280	Escherichia coli	CP000948_GR	strain DH10B	CP000800_GR	strain E24377A / ETEC	9	1	120709	0		0.83775
281	Escherichia coli	CP000948_GR	strain DH10B	CP000946_GR	strain ATCC 8739 / DSM 1576 / Crooks	8	7	4645991	4		0.8662
282	Escherichia coli	CP000948_GR	strain DH10B	CP000970_GR	strain SMS-3-5 / SECEC	8	3	1528886	1		0.8003
283	Escherichia coli	CP000970_GR	strain SMS-3-5 / SECEC	AE005174_GR	strain EDL933 / ATCC 700927 / O157:H7 / EHEC	5	2	1500371	2		0.7908
284	Escherichia coli	CP000970_GR	strain SMS-3-5 / SECEC	AE014075_GR	strain UPEC / O6:H1 / ATCC 700928 / CFT073	6	3	1483665	2		0.79345
285	Escherichia coli	CP000970_GR	strain SMS-3-5 / SECEC	BA000007_GR	strain Sakai / O157:H7 / RIMD 0509952 / EHEC	6	4	1860442	2		0.79325
286	Escherichia coli	CP000970_GR	strain SMS-3-5 / SECEC	CP000468_GR	strain O1:K1 / APEC	9	2	1430442	2		0.81615
287	Escherichia coli	U00096_GR	strain K12	AE005174_GR	strain EDL933 / ATCC 700927 / O157:H7 / EHEC	6	1	415940	0		0.8139
288	Escherichia coli	U00096_GR	strain K12	AE014075_GR	strain UPEC / O6:H1 / ATCC 700928 / CFT073	1	0	0	0	X	0.7893
289	Escherichia coli	U00096_GR	strain K12	AP009048_GR	strain K12 / ATCC 27325 / DSM 5911 / W3110	3	1	790438	0		0.9976
290	Escherichia coli	U00096_GR	strain K12	BA000007_GR	strain Sakai / O157:H7 / RIMD 0509952 / EHEC	4	0	0	0	X	0.8148
291	Escherichia coli	U00096_GR	strain K12	CP000243_GR	strain UTI89 / UPEC	7	2	58598	1		0.806
292	Escherichia coli	U00096_GR	strain K12	CP000247_GR	strain 536 / UPEC	1	0	0	0	X	0.8113
293	Escherichia coli	U00096_GR	strain K12	CP000468_GR	strain O1:K1 / APEC	4	1	31020	0		0.8109
294	Escherichia coli	U00096_GR	strain K12	CP000800_GR	strain E24377A / ETEC	4	0	0	0	X	0.8777
295	Escherichia coli	U00096_GR	strain K12	CP000802_GR	strain HS	1	0	0	0	X	0.89865
296	Escherichia coli	U00096_GR	strain K12	CP000946_GR	strain ATCC 8739 / DSM 1576 / Crooks	5	4	4724622	2		0.91035
297	Escherichia coli	U00096_GR	strain K12	CP000948_GR	strain DH10B	6	1	11111	0		0.9685
298	Escherichia coli	U00096_GR	strain K12	CP000970_GR	strain SMS-3-5 / SECEC	3	1	1402319	0		0.8424
299	Francisella tularensis	CP000608_GR	strain WY96-3418	CP000439_GR	strain U112	25	14	1117499	19		0.8745
300	Francisella tularensis	CP000803_GR	strain FTA	CP000439_GR	strain U112	35	16	1148364	21		0.8719
301	Francisella tularensis	CP000803_GR	strain FTA	CP000608_GR	strain WY96-3418	37	20	1100098	25		0.9386
302	Francisella tularensis	CP000915_GR	strain FSC147	CP000439_GR	strain U112	36	18	1071698	20		0.8572
303	Francisella tularensis	CP000915_GR	strain FSC147	CP000608_GR	strain WY96-3418	36	13	601409	23		0.9528
304	Francisella tularensis	AJ749949_GR	strain SCHU S4 / Schu 4	AM233362_GR	strain LVS	44	25	1131972	28		0.91555
305	Francisella tularensis	AJ749949_GR	strain SCHU S4 / Schu 4	CP000437_GR	strain OSU18	45	26	1134126	28		0.91705
306	Francisella tularensis	AJ749949_GR	strain SCHU S4 / Schu 4	CP000915_GR	strain FSC147	46	26	1037969	26		0.9346
307	Francisella tularensis	AJ749949_GR	strain SCHU S4 / Schu 4	CP000439_GR	strain U112	37	16	637676	21		0.8518
308	Francisella tularensis	AJ749949_GR	strain SCHU S4 / Schu 4	CP000608_GR	strain WY96-3418	41	26	1093378	23		0.9473
309	Francisella tularensis	AM233362_GR	strain LVS	CP000439_GR	strain U112	35	16	1148369	21		0.869
310	Francisella tularensis	AM233362_GR	strain LVS	CP000608_GR	strain WY96-3418	37	20	1100020	25		0.9359
311	Francisella tularensis	AM286280_GR	strain FSC 198	AJ749949_GR	strain SCHU S4 / Schu 4	1	0	0	0	X	0.92735
312	Francisella tularensis	AM286280_GR	strain FSC 198	AM233362_GR	strain LVS	44	25	1131972	28		0.91585
313	Francisella tularensis	AM286280_GR	strain FSC 198	CP000437_GR	strain OSU18	45	26	1134126	28		0.9171
314	Francisella tularensis	AM286280_GR	strain FSC 198	CP000439_GR	strain U112	37	16	637676	21		0.8517
315	Francisella tularensis	AM286280_GR	strain FSC 198	CP000608_GR	strain WY96-3418	41	26	1094404	23		0.9464
316	Francisella tularensis	AM286280_GR	strain FSC 198	CP000915_GR	strain FSC147	46	26	1037977	26		0.9353
317	Francisella tularensis	CP000437_GR	strain OSU18	AM233362_GR	strain LVS	1	0	0	0	X	0.9742
318	Francisella tularensis	CP000437_GR	strain OSU18	CP000439_GR	strain U112	35	16	1148369	21		0.8712
319	Francisella tularensis	CP000437_GR	strain OSU18	CP000608_GR	strain WY96-3418	37	20	1098237	25		0.9386
320	Francisella tularensis	CP000803_GR	strain FTA	AJ749949_GR	strain SCHU S4 / Schu 4	44	25	1117020	27		0.91715
321	Francisella tularensis	CP000803_GR	strain FTA	AM233362_GR	strain LVS	1	0	0	0	X	0.9798
322	Francisella tularensis	CP000803_GR	strain FTA	AM286280_GR	strain FSC 198	44	25	1117008	27		0.91745
323	Francisella tularensis	CP000803_GR	strain FTA	CP000437_GR	strain OSU18	1	0	0	0	X	0.9826
324	Francisella tularensis	CP000803_GR	strain FTA	CP000915_GR	strain FSC147	43	19	676770	26		0.917
325	Francisella tularensis	CP000915_GR	strain FSC147	AM233362_GR	strain LVS	43	19	678356	26		0.91425
326	Francisella tularensis	CP000915_GR	strain FSC147	CP000437_GR	strain OSU18	43	19	688249	26		0.91725
327	Haemophilus influenzae	CP000671_GR	strain PittEE	CP000057_GR	strain 86-028NP	12	8	1807904	5		0.88945
328	Haemophilus influenzae	CP000671_GR	strain PittEE	CP000672_GR	strain PittGG	14	9	1589336	7		0.88295
329	Haemophilus influenzae	CP000671_GR	strain PittEE	L42023_GR	strain ATCC 51907 / DSM 11121 / KW20 / Rd	15	10	1371611	8		0.89215
330	Haemophilus influenzae	CP000672_GR	strain PittGG	CP000057_GR	strain 86-028NP	7	2	222603	3		0.8974
331	Haemophilus influenzae	L42023_GR	strain ATCC 51907 / DSM 11121 / KW20 / Rd	CP000057_GR	strain 86-028NP	11	5	461797	4		0.8668
332	Haemophilus influenzae	L42023_GR	strain ATCC 51907 / DSM 11121 / KW20 / Rd	CP000672_GR	strain PittGG	11	5	301574	5		0.89385
333	Haemophilus somnus	CP000436_GR	strain 129Pt	CP000947_GR	strain 2336	24	16	783569	16		0.7922
334	Halobacterium salinarium	AM774415_GR	strain ATCC 29341 / DSM 671 / R1	AE004437_GR	strain JCM 11081 / ATCC 700922 / NRC-1	1	0	0	0	X	0.77315
335	Helicobacter pylori	AE001439_GR	strain J99	AE000511_GR	strain 26695 / ATCC 700392	13	6	216354	4		0.8662
336	Helicobacter pylori	CP000241_GR	strain HPAG1	AE000511_GR	strain 26695 / ATCC 700392	11	5	281658	3		0.8912
337	Helicobacter pylori	CP000241_GR	strain HPAG1	AE001439_GR	strain J99	11	5	136911	0		0.8921
338	Helicobacter pylori	CP000241_GR	strain HPAG1	CP001072_GR	strain Shi470	9	4	570203	0		0.88585
339	Helicobacter pylori	CP001072_GR	strain Shi470	AE000511_GR	strain 26695 / ATCC 700392	12	5	626760	5		0.87105
340	Helicobacter pylori	CP001072_GR	strain Shi470	AE001439_GR	strain J99	10	4	416419	1		0.8616
341	Lactobacillus casei	CP000423_GR	strain ATCC 334	FM177140_GR	strain BL23	7	1	38443	1		0.851
342	Lactobacillus delbrueckii	CP000412_GR	strain ATCC BAA-365	CR954253_GR	strain ATCC 11842 / DSM 20081	1	0	0	0	X	0.9315
343	Lactococcus lactis	AE005176_GR	strain IL1403	AM406671_GR	strain MG1363	6	2	1161129	2		0.64035
344	Lactococcus lactis	AE005176_GR	strain IL1403	CP000425_GR	strain SK11	6	1	59916	0		0.64195
345	Lactococcus lactis	CP000425_GR	strain SK11	AM406671_GR	strain MG1363	8	4	1082010	4		0.82485
346	Legionella pneumophila	AE017354_GR	strain Philadelphia 1 / ATCC 33152 / DSM 7513	CP000675_GR	strain Corby	8	5	1356728	4		0.8596
347	Legionella pneumophila	AE017354_GR	strain Philadelphia 1 / ATCC 33152 / DSM 7513	CR628336_GR	strain Paris	7	2	78805	2		0.87765
348	Legionella pneumophila	CR628336_GR	strain Paris	CP000675_GR	strain Corby	9	4	1289582	6		0.8677
349	Legionella pneumophila	CR628337_GR	strain Lens	AE017354_GR	strain Philadelphia 1 / ATCC 33152 / DSM 7513	6	2	251621	0		0.858
350	Legionella pneumophila	CR628337_GR	strain Lens	CP000675_GR	strain Corby	8	4	1607184	5		0.85385
351	Legionella pneumophila	CR628337_GR	strain Lens	CR628336_GR	strain Paris	6	2	280727	0		0.8582
352	Leptospira biflexa	CP000778_GR	strain Patoc 1 / Ames	CP000777_GR	strain Patoc 1 / Ames	1	0	0	0	X	0.00555
353	Leptospira biflexa	CP000778_GR	strain Patoc 1 / Ames	CP000786_GR	strain Patoc 1 / ATCC 23582 / Paris	1	0	0	0	X	0.0026
354	Leptospira biflexa	CP000786_GR	strain Patoc 1 / ATCC 23582 / Paris	CP000777_GR	strain Patoc 1 / Ames	1	0	0	0	X	0.8479
355	Leptospira biflexa	CP000787_GR	strain Patoc 1 / ATCC 23582 / Paris	CP000777_GR	strain Patoc 1 / Ames	1	1	1524	0		0.00295
356	Leptospira biflexa	CP000787_GR	strain Patoc 1 / ATCC 23582 / Paris	CP000778_GR	strain Patoc 1 / Ames	1	0	0	0	X	0.7475
357	Leptospira biflexa	CP000787_GR	strain Patoc 1 / ATCC 23582 / Paris	CP000786_GR	strain Patoc 1 / ATCC 23582 / Paris	1	0	0	0	X	0.00265
358	Leptospira borgpetersenii	CP000349_GR	strain L550	CP000348_GR	strain L550	1	1	1103726	0		0.0073
359	Leptospira borgpetersenii	CP000349_GR	strain L550	CP000350_GR	strain JB197	1	0	0	0	X	0.02475
360	Leptospira borgpetersenii	CP000350_GR	strain JB197	CP000348_GR	strain L550	32	15	2416684	19		0.9771
361	Leptospira borgpetersenii	CP000351_GR	strain JB197	CP000348_GR	strain L550	1	1	1103726	0		0.00765
362	Leptospira borgpetersenii	CP000351_GR	strain JB197	CP000349_GR	strain L550	1	0	0	0	X	0.96405
363	Leptospira borgpetersenii	CP000351_GR	strain JB197	CP000350_GR	strain JB197	1	0	0	0	X	0.02345
364	Methanococcus maripaludis	BX950229_GR	strain S2 / LL	CP000609_GR	strain C5 / ATCC BAA-1333	6	4	1467780	4		0.7206
365	Methanococcus maripaludis	BX950229_GR	strain S2 / LL	CP000745_GR	strain C7 / ATCC BAA-1331	2	0	0	1		0.74945
366	Methanococcus maripaludis	BX950229_GR	strain S2 / LL	CP000867_GR	strain C6 / ATCC BAA-1332	2	2	1711827	0		0.7569
367	Methanococcus maripaludis	CP000745_GR	strain C7 / ATCC BAA-1331	CP000609_GR	strain C5 / ATCC BAA-1333	9	6	1406697	4		0.74975
368	Methanococcus maripaludis	CP000867_GR	strain C6 / ATCC BAA-1332	CP000609_GR	strain C5 / ATCC BAA-1333	9	3	187998	2		0.7702
369	Methanococcus maripaludis	CP000867_GR	strain C6 / ATCC BAA-1332	CP000745_GR	strain C7 / ATCC BAA-1331	2	2	1728346	0		0.8152
370	Mycobacterium bovis	BX248333_GR	strain AF2122/97 / ATCC BAA-935	AM408590_GR	strain BCG / Pasteur 1173P2	1	0	0	0	X	0.94335
371	Mycobacterium tuberculosis	AE000516_GR	strain Oshkosh / CDC 1551	AL123456_GR	strain ATCC 25618 / H37Rv	4	1	9235	0	X	0.9498
372	Mycobacterium tuberculosis	AE000516_GR	strain Oshkosh / CDC 1551	CP000611_GR	strain ATCC 25177 / H37Ra	4	1	9236	0	X	0.9517
373	Mycobacterium tuberculosis	AL123456_GR	strain ATCC 25618 / H37Rv	CP000611_GR	strain ATCC 25177 / H37Ra	1	0	0	0	X	0.8968
374	Neisseria meningitidis	AL157959_GR	strain Z2491	AE002098_GR	strain MC58	9	4	867363	7		0.85455
375	Neisseria meningitidis	AL157959_GR	strain Z2491	AM421808_GR	strain ATCC 700532 / FAM18	6	3	491972	4		0.8647
376	Neisseria meningitidis	AM421808_GR	strain 053442	AE002098_GR	strain MC58	8	3	768892	5		0.84705
377	Neisseria meningitidis	CP000381_GR	strain ATCC 700532 / FAM18	AM421808_GR	strain MC58	9	3	386502	5		0.86665
378	Neisseria meningitidis	CP000381_GR	strain 053442	AE002098_GR	strain Z2491	9	3	95902	4		0.84575
379	Neisseria meningitidis	CP000381_GR	strain 053442	AL157959_GR	strain ATCC 700532 / FAM18	6	2	395044	2		0.88155
380	Orientia tsutsugamushi	AP008981_GR	strain Ikeda	AM494475_GR	strain Boryong	51	30	642117	12		0.45535
381	Porphyromonas gingivalis	AE015924_GR	strain W83 / ATCC BAA-308	AP009380_GR	strain ATCC 33277 / DSM 20709 / JCM 12257	26	11	848776	16		0.8211
382	Prochlorococcus marinus	AE017126_GR	strain SS120 / SARG / CCMP1375	BX548175_GR	strain MIT 9313	1	1	154710	0		0.00655
383	Prochlorococcus marinus	AE017126_GR	strain SS120 / SARG / CCMP1375	CP000095_GR	strain NATL2A	1	0	0	0	X	0.0309
384	Prochlorococcus marinus	AE017126_GR	strain SS120 / SARG / CCMP1375	CP000553_GR	strain NATL1A	1	0	0	0	X	0.02985
385	Prochlorococcus marinus	AE017126_GR	strain SS120 / SARG / CCMP1375	CP000554_GR	strain MIT 9303	1	0	0	0	X	0.0038
386	Prochlorococcus marinus	BX548174_GR	strain CCMP1378 / MED4	AE017126_GR	strain SS120 / SARG / CCMP1375	1	0	0	0	X	0.01695
387	Prochlorococcus marinus	BX548174_GR	strain CCMP1378 / MED4	BX548175_GR	strain MIT 9313	1	1	1061344	0		0.00965
388	Prochlorococcus marinus	BX548174_GR	strain CCMP1378 / MED4	CP000095_GR	strain NATL2A	1	0	0	0	X	0.01995
389	Prochlorococcus marinus	BX548174_GR	strain CCMP1378 / MED4	CP000111_GR	strain MIT 9312	3	1	151280	0		0.4572
390	Prochlorococcus marinus	BX548174_GR	strain CCMP1378 / MED4	CP000551_GR	strain AS9601	3	1	153016	0		0.44405
391	Prochlorococcus marinus	BX548174_GR	strain CCMP1378 / MED4	CP000552_GR	strain MIT 9515	3	1	97382	0		0.738
392	Prochlorococcus marinus	BX548174_GR	strain CCMP1378 / MED4	CP000553_GR	strain NATL1A	1	0	0	0	X	0.0188
393	Prochlorococcus marinus	BX548174_GR	strain CCMP1378 / MED4	CP000554_GR	strain MIT 9303	1	0	0	0	X	0.003
394	Prochlorococcus marinus	BX548174_GR	strain CCMP1378 / MED4	CP000825_GR	strain MIT 9215	3	1	152929	0		0.4261
395	Prochlorococcus marinus	BX548174_GR	strain CCMP1378 / MED4	CP000878_GR	strain MIT 9211	1	0	0	0	X	0.01725
396	Prochlorococcus marinus	BX548175_GR	strain MIT 9313	CP000554_GR	strain MIT 9303	7	3	1591168	2		0.8137
397	Prochlorococcus marinus	CP000095_GR	strain NATL2A	BX548175_GR	strain MIT 9313	1	1	161710	0		0.0067
398	Prochlorococcus marinus	CP000095_GR	strain NATL2A	CP000553_GR	strain NATL1A	1	0	0	0	X	0.9167
399	Prochlorococcus marinus	CP000095_GR	strain NATL2A	CP000554_GR	strain MIT 9303	1	1	123679	0		0.00425
400	Prochlorococcus marinus	CP000111_GR	strain MIT 9312	AE017126_GR	strain SS120 / SARG / CCMP1375	1	0	0	0	X	0.0157
401	Prochlorococcus marinus	CP000111_GR	strain MIT 9312	BX548175_GR	strain MIT 9313	1	1	1065431	0		0.0069
402	Prochlorococcus marinus	CP000111_GR	strain MIT 9312	CP000095_GR	strain NATL2A	1	0	0	0	X	0.0234
403	Prochlorococcus marinus	CP000111_GR	strain MIT 9312	CP000553_GR	strain NATL1A	1	0	0	0	X	0.02175
404	Prochlorococcus marinus	CP000111_GR	strain MIT 9312	CP000554_GR	strain MIT 9303	1	1	802885	0		0.0074
405	Prochlorococcus marinus	CP000111_GR	strain MIT 9312	CP000825_GR	strain MIT 9215	1	0	0	0	X	0.80105
406	Prochlorococcus marinus	CP000551_GR	strain AS9601	AE017126_GR	strain SS120 / SARG / CCMP1375	1	0	0	0	X	0.01865
407	Prochlorococcus marinus	CP000551_GR	strain AS9601	BX548175_GR	strain MIT 9313	1	1	1415481	0		0.0104
408	Prochlorococcus marinus	CP000551_GR	strain AS9601	CP000095_GR	strain NATL2A	1	0	0	0	X	0.0245
409	Prochlorococcus marinus	CP000551_GR	strain AS9601	CP000111_GR	strain MIT 9312	1	0	0	0	X	0.83525
410	Prochlorococcus marinus	CP000551_GR	strain AS9601	CP000552_GR	strain MIT 9515	4	2	234307	0		0.42955
411	Prochlorococcus marinus	CP000551_GR	strain AS9601	CP000553_GR	strain NATL1A	1	0	0	0	X	0.02415
412	Prochlorococcus marinus	CP000551_GR	strain AS9601	CP000554_GR	strain MIT 9303	1	1	795532	0		0.00755
413	Prochlorococcus marinus	CP000551_GR	strain AS9601	CP000825_GR	strain MIT 9215	1	0	0	0	X	0.84075
414	Prochlorococcus marinus	CP000551_GR	strain AS9601	CP000878_GR	strain MIT 9211	1	0	0	0	X	0.0181
415	Prochlorococcus marinus	CP000552_GR	strain MIT 9515	AE017126_GR	strain SS120 / SARG / CCMP1375	1	0	0	0	X	0.0144
416	Prochlorococcus marinus	CP000552_GR	strain MIT 9515	BX548175_GR	strain MIT 9313	1	1	138987	0		0.0035
417	Prochlorococcus marinus	CP000552_GR	strain MIT 9515	CP000095_GR	strain NATL2A	1	0	0	0	X	0.0205
418	Prochlorococcus marinus	CP000552_GR	strain MIT 9515	CP000111_GR	strain MIT 9312	4	2	241694	0		0.41965
419	Prochlorococcus marinus	CP000552_GR	strain MIT 9515	CP000553_GR	strain NATL1A	1	0	0	0	X	0.0201
420	Prochlorococcus marinus	CP000552_GR	strain MIT 9515	CP000554_GR	strain MIT 9303	1	1	123668	0		0.00485
421	Prochlorococcus marinus	CP000552_GR	strain MIT 9515	CP000825_GR	strain MIT 9215	4	2	234839	0		0.40715
422	Prochlorococcus marinus	CP000553_GR	strain NATL1A	BX548175_GR	strain MIT 9313	1	1	161710	0		0.00675
423	Prochlorococcus marinus	CP000553_GR	strain NATL1A	CP000554_GR	strain MIT 9303	1	1	123679	0		0.00415
424	Prochlorococcus marinus	CP000576_GR	strain MIT 9301	AE017126_GR	strain SS120 / SARG / CCMP1375	1	0	0	0	X	0.0166
425	Prochlorococcus marinus	CP000576_GR	strain MIT 9301	BX548174_GR	strain CCMP1378 / MED4	3	1	155776	0		0.44915
426	Prochlorococcus marinus	CP000576_GR	strain MIT 9301	BX548175_GR	strain MIT 9313	1	0	0	0	X	0.00305
427	Prochlorococcus marinus	CP000576_GR	strain MIT 9301	CP000095_GR	strain NATL2A	1	0	0	0	X	0.0229
428	Prochlorococcus marinus	CP000576_GR	strain MIT 9301	CP000111_GR	strain MIT 9312	4	1	11782	0	X	0.8372
429	Prochlorococcus marinus	CP000576_GR	strain MIT 9301	CP000551_GR	strain AS9601	1	0	0	0	X	0.88115
430	Prochlorococcus marinus	CP000576_GR	strain MIT 9301	CP000552_GR	strain MIT 9515	4	2	236174	0		0.39845
431	Prochlorococcus marinus	CP000576_GR	strain MIT 9301	CP000553_GR	strain NATL1A	1	0	0	0	X	0.02125
432	Prochlorococcus marinus	CP000576_GR	strain MIT 9301	CP000554_GR	strain MIT 9303	1	1	96280	0		0.00395
433	Prochlorococcus marinus	CP000576_GR	strain MIT 9301	CP000825_GR	strain MIT 9215	1	0	0	0	X	0.8358
434	Prochlorococcus marinus	CP000576_GR	strain MIT 9301	CP000878_GR	strain MIT 9211	1	0	0	0	X	0.01815
435	Prochlorococcus marinus	CP000825_GR	strain MIT 9215	AE017126_GR	strain SS120 / SARG / CCMP1375	1	0	0	0	X	0.01655
436	Prochlorococcus marinus	CP000825_GR	strain MIT 9215	BX548175_GR	strain MIT 9313	1	1	126902	0		0.00465
437	Prochlorococcus marinus	CP000825_GR	strain MIT 9215	CP000095_GR	strain NATL2A	1	0	0	0	X	0.0221
438	Prochlorococcus marinus	CP000825_GR	strain MIT 9215	CP000553_GR	strain NATL1A	1	0	0	0	X	0.02205
439	Prochlorococcus marinus	CP000825_GR	strain MIT 9215	CP000554_GR	strain MIT 9303	1	1	96280	0		0.0044
440	Prochlorococcus marinus	CP000878_GR	strain MIT 9211	AE017126_GR	strain SS120 / SARG / CCMP1375	1	0	0	0	X	0.0722
441	Prochlorococcus marinus	CP000878_GR	strain MIT 9211	BX548175_GR	strain MIT 9313	1	1	163283	0		0.008
442	Prochlorococcus marinus	CP000878_GR	strain MIT 9211	CP000095_GR	strain NATL2A	1	0	0	0	X	0.02645
443	Prochlorococcus marinus	CP000878_GR	strain MIT 9211	CP000111_GR	strain MIT 9312	1	0	0	0	X	0.0166
444	Prochlorococcus marinus	CP000878_GR	strain MIT 9211	CP000552_GR	strain MIT 9515	1	0	0	0	X	0.0183
445	Prochlorococcus marinus	CP000878_GR	strain MIT 9211	CP000553_GR	strain NATL1A	1	0	0	0	X	0.0283
446	Prochlorococcus marinus	CP000878_GR	strain MIT 9211	CP000554_GR	strain MIT 9303	1	0	0	0	X	0.0043
447	Prochlorococcus marinus	CP000878_GR	strain MIT 9211	CP000825_GR	strain MIT 9215	1	0	0	0	X	0.0206
448	Pseudomonas aeruginosa	AE004091_GR	strain LMG 12228 / ATCC 15692 / PRS 101 / 1C / PAO1	CP000438_GR	strain UCBPP-PA14	3	1	4214202	0		0.9378
449	Pseudomonas aeruginosa	AE004091_GR	strain LMG 12228 / ATCC 15692 / PRS 101 / 1C / PAO1	CP000744_GR	strain PA7	12	7	4120814	5		0.8224
450	Pseudomonas aeruginosa	CP000438_GR	strain UCBPP-PA14	CP000744_GR	strain PA7	15	3	65910	6		0.8163
451	Pseudomonas putida	CP000712_GR	strain F1 / ATCC 700007	AE015451_GR	strain KT2440	19	9	3634566	10		0.8233
452	Pseudomonas putida	CP000712_GR	strain F1 / ATCC 700007	CP000926_GR	strain GB-1	18	9	2247440	13		0.72975
453	Pseudomonas putida	CP000926_GR	strain GB-1	AE015451_GR	strain KT2440	18	7	1965878	12		0.709
454	Pseudomonas putida	CP000949_GR	strain W619	AE015451_GR	strain KT2440	53	22	2520355	42		0.53735
455	Pseudomonas putida	CP000949_GR	strain W619	CP000712_GR	strain F1 / ATCC 700007	45	22	3687450	34		0.54875
456	Pseudomonas putida	CP000949_GR	strain W619	CP000926_GR	strain GB-1	39	18	2729866	30		0.55125
457	Ralstonia eutropha	AM260480_GR	strain ATCC 17699 / H16 / DSM 428 / Stanier 337	AM260479_GR	strain ATCC 17699 / H16 / DSM 428 / Stanier 337	2	2	168796	0		0.00435
458	Ralstonia eutropha	AM260480_GR	strain ATCC 17699 / H16 / DSM 428 / Stanier 337	CP000090_GR	strain JMP134	4	2	39357	0		0.02275
459	Ralstonia eutropha	CP000090_GR	strain JMP134	AM260479_GR	strain ATCC 17699 / H16 / DSM 428 / Stanier 337	9	4	972437	4		0.4809
460	Ralstonia eutropha	CP000091_GR	strain JMP134	AM260479_GR	strain ATCC 17699 / H16 / DSM 428 / Stanier 337	1	1	49682	0		0.0051
461	Ralstonia eutropha	CP000091_GR	strain JMP134	AM260480_GR	strain ATCC 17699 / H16 / DSM 428 / Stanier 337	10	4	529907	5		0.1819
462	Ralstonia eutropha	CP000091_GR	strain JMP134	CP000090_GR	strain JMP134	1	1	3004	0	X	0.00215
463	Rhizobium etli	CP000133_GR	strain CFN 42 / ATCC 51251	CP001074_GR	strain CIAT 652	4	0	0	0		0.752
464	Rhodobacter sphaeroides	CP000143_GR	strain ATCC 17023 / 2.4.1 / NCIB 8253 / DSM 158	CP000661_GR	strain ATCC 17025 / ATH 2.4.3	58	29	1355162	43		0.5972
465	Rhodobacter sphaeroides	CP000144_GR	strain ATCC 17023 / 2.4.1 / NCIB 8253 / DSM 158	CP000143_GR	strain ATCC 17023 / 2.4.1 / NCIB 8253 / DSM 158	2	1	2814772	0		0.01515
466	Rhodobacter sphaeroides	CP000144_GR	strain ATCC 17023 / 2.4.1 / NCIB 8253 / DSM 158	CP000577_GR	strain ATCC 17029 / ATH 2.4.9	1	0	0	0	X	0.0063
467	Rhodobacter sphaeroides	CP000144_GR	strain ATCC 17023 / 2.4.1 / NCIB 8253 / DSM 158	CP000578_GR	strain ATCC 17029 / ATH 2.4.9	5	1	18820	2		0.77995
468	Rhodobacter sphaeroides	CP000144_GR	strain ATCC 17023 / 2.4.1 / NCIB 8253 / DSM 158	CP000661_GR	strain ATCC 17025 / ATH 2.4.3	3	2	39555	0		0.0292
469	Rhodobacter sphaeroides	CP000577_GR	strain ATCC 17029 / ATH 2.4.9	CP000143_GR	strain ATCC 17023 / 2.4.1 / NCIB 8253 / DSM 158	2	0	0	1		0.93905
470	Rhodobacter sphaeroides	CP000577_GR	strain ATCC 17029 / ATH 2.4.9	CP000661_GR	strain ATCC 17025 / ATH 2.4.3	57	29	1352712	41		0.59495
471	Rhodobacter sphaeroides	CP000578_GR	strain ATCC 17029 / ATH 2.4.9	CP000143_GR	strain ATCC 17023 / 2.4.1 / NCIB 8253 / DSM 158	1	1	436904	0		0.00685
472	Rhodobacter sphaeroides	CP000578_GR	strain ATCC 17029 / ATH 2.4.9	CP000577_GR	strain ATCC 17029 / ATH 2.4.9	1	0	0	0	X	0.0054
473	Rhodobacter sphaeroides	CP000578_GR	strain ATCC 17029 / ATH 2.4.9	CP000661_GR	strain ATCC 17025 / ATH 2.4.3	3	2	173475	0		0.0268
474	Rhodopseudomonas palustris	BX571963_GR	strain ATCC BAA-98 / CGA009	CP000301_GR	strain BisB18	44	20	1836528	34		0.21285
475	Rhodopseudomonas palustris	BX571963_GR	strain ATCC BAA-98 / CGA009	CP000463_GR	strain BisA53	51	23	1750797	38		0.2165
476	Rhodopseudomonas palustris	CP000250_GR	strain HaA2	BX571963_GR	strain ATCC BAA-98 / CGA009	35	18	3459974	22		0.4065
477	Rhodopseudomonas palustris	CP000250_GR	strain HaA2	CP000301_GR	strain BisB18	50	25	2383531	38		0.22935
478	Rhodopseudomonas palustris	CP000250_GR	strain HaA2	CP000463_GR	strain BisA53	58	34	2454102	40		0.23355
479	Rhodopseudomonas palustris	CP000283_GR	strain BisB5	BX571963_GR	strain ATCC BAA-98 / CGA009	33	18	1681467	25		0.40415
480	Rhodopseudomonas palustris	CP000283_GR	strain BisB5	CP000250_GR	strain HaA2	36	18	3074658	24		0.565
481	Rhodopseudomonas palustris	CP000283_GR	strain BisB5	CP000301_GR	strain BisB18	44	26	2344504	30		0.2379
482	Rhodopseudomonas palustris	CP000283_GR	strain BisB5	CP000463_GR	strain BisA53	50	22	1589841	39		0.2364
483	Rhodopseudomonas palustris	CP000463_GR	strain BisA53	CP000301_GR	strain BisB18	43	19	1142541	31		0.32415
484	Rickettsia bellii	CP000087_GR	strain RML369-C	CP000849_GR	strain OSU 85-389	18	11	1038617	11		0.971
485	Rickettsia rickettsii	CP000848_GR	strain Sheila Smith	CP000766_GR	strain Iowa	1	0	0	0	X	0.97135
486	Shewanella baltica	CP000563_GR	strain OS155 / ATCC BAA-1091	CP000753_GR	strain OS185	14	8	2198857	11		0.81735
487	Shewanella baltica	CP000563_GR	strain OS155 / ATCC BAA-1091	CP000891_GR	strain OS195	17	9	2204972	14		0.8206
488	Shewanella baltica	CP000753_GR	strain OS185	CP000891_GR	strain OS195	4	1	22708	1		0.88985
489	Shigella boydii	CP000036_GR	strain Sb227	CP001063_GR	strain CDC 3083-94 / BS512	48	22	1950553	18		0.8549
490	Staphylococcus aureus	AJ938182_GR	strain bovine RF122 / ET3-1 / RF122	AP009324_GR	strain Mu3 / ATCC 700698	7	2	46004	1		0.8947
491	Staphylococcus aureus	AJ938182_GR	strain bovine RF122 / ET3-1 / RF122	AP009351_GR	strain Newman	4	1	5137	0		0.88475
492	Staphylococcus aureus	AJ938182_GR	strain bovine RF122 / ET3-1 / RF122	BA000017_GR	strain Mu50 / ATCC 700699	7	2	46005	1		0.89475
493	Staphylococcus aureus	AJ938182_GR	strain bovine RF122 / ET3-1 / RF122	BA000018_GR	strain N315	1	0	0	0	X	0.8979
494	Staphylococcus aureus	AJ938182_GR	strain bovine RF122 / ET3-1 / RF122	BA000033_GR	strain MW2	1	0	0	0	X	0.89965
495	Staphylococcus aureus	AJ938182_GR	strain bovine RF122 / ET3-1 / RF122	BX571856_GR	strain MRSA252	1	0	0	0	X	0.87245
496	Staphylococcus aureus	AJ938182_GR	strain bovine RF122 / ET3-1 / RF122	BX571857_GR	strain MSSA476	1	0	0	0	X	0.9021
497	Staphylococcus aureus	AJ938182_GR	strain bovine RF122 / ET3-1 / RF122	CP000046_GR	strain COL	7	2	18496	0	X	0.8984
498	Staphylococcus aureus	AJ938182_GR	strain bovine RF122 / ET3-1 / RF122	CP000253_GR	strain NCTC 8325	4	0	0	1		0.90005
499	Staphylococcus aureus	AJ938182_GR	strain bovine RF122 / ET3-1 / RF122	CP000255_GR	strain USA300	4	1	5137	0		0.8846
500	Staphylococcus aureus	AJ938182_GR	strain bovine RF122 / ET3-1 / RF122	CP000703_GR	strain JH9	4	1	27115	1		0.88775
501	Staphylococcus aureus	AJ938182_GR	strain bovine RF122 / ET3-1 / RF122	CP000730_GR	strain USA300 / TCH1516	4	1	5137	0		0.8835
502	Staphylococcus aureus	AJ938182_GR	strain bovine RF122 / ET3-1 / RF122	CP000736_GR	strain JH1	7	2	32252	1		0.8865
503	Staphylococcus aureus	AP009324_GR	strain Mu3 / ATCC 700698	BX571856_GR	strain MRSA252	1	0	0	0	X	0.89465
504	Staphylococcus aureus	AP009324_GR	strain Mu3 / ATCC 700698	CP000703_GR	strain JH9	1	0	0	0	X	0.9179
505	Staphylococcus aureus	AP009324_GR	strain Mu3 / ATCC 700698	CP000736_GR	strain JH1	1	0	0	0	X	0.9198
506	Staphylococcus aureus	AP009351_GR	strain Newman	AP009324_GR	strain Mu3 / ATCC 700698	4	0	0	1		0.92
507	Staphylococcus aureus	AP009351_GR	strain Newman	BX571856_GR	strain MRSA252	1	0	0	0	X	0.8747
508	Staphylococcus aureus	AP009351_GR	strain Newman	CP000703_GR	strain JH9	4	0	0	1		0.9154
509	Staphylococcus aureus	AP009351_GR	strain Newman	CP000736_GR	strain JH1	4	0	0	1		0.9165
510	Staphylococcus aureus	BA000017_GR	strain Mu50 / ATCC 700699	AP009324_GR	strain Mu3 / ATCC 700698	1	0	0	0	X	0.88055
511	Staphylococcus aureus	BA000017_GR	strain Mu50 / ATCC 700699	AP009351_GR	strain Newman	4	0	0	1		0.91925
512	Staphylococcus aureus	BA000017_GR	strain Mu50 / ATCC 700699	BX571856_GR	strain MRSA252	1	0	0	0	X	0.89465
513	Staphylococcus aureus	BA000017_GR	strain Mu50 / ATCC 700699	CP000703_GR	strain JH9	1	0	0	0	X	0.91405
514	Staphylococcus aureus	BA000017_GR	strain Mu50 / ATCC 700699	CP000736_GR	strain JH1	1	0	0	0	X	0.91775
515	Staphylococcus aureus	BA000018_GR	strain N315	AP009324_GR	strain Mu3 / ATCC 700698	1	0	0	0	X	0.9207
516	Staphylococcus aureus	BA000018_GR	strain N315	AP009351_GR	strain Newman	1	0	0	0	X	0.92195
517	Staphylococcus aureus	BA000018_GR	strain N315	BA000017_GR	strain Mu50 / ATCC 700699	1	0	0	0	X	0.91785
518	Staphylococcus aureus	BA000018_GR	strain N315	BA000033_GR	strain MW2	1	0	0	0	X	0.92195
519	Staphylococcus aureus	BA000018_GR	strain N315	BX571856_GR	strain MRSA252	4	1	9671	0		0.9056
520	Staphylococcus aureus	BA000018_GR	strain N315	CP000253_GR	strain NCTC 8325	1	0	0	0	X	0.91935
521	Staphylococcus aureus	BA000018_GR	strain N315	CP000255_GR	strain USA300	1	0	0	0	X	0.92635
522	Staphylococcus aureus	BA000018_GR	strain N315	CP000703_GR	strain JH9	1	0	0	0	X	0.91105
523	Staphylococcus aureus	BA000018_GR	strain N315	CP000730_GR	strain USA300 / TCH1516	1	0	0	0	X	0.92645
524	Staphylococcus aureus	BA000018_GR	strain N315	CP000736_GR	strain JH1	1	0	0	0	X	0.91415
525	Staphylococcus aureus	BA000033_GR	strain MW2	AP009324_GR	strain Mu3 / ATCC 700698	1	0	0	0	X	0.91335
526	Staphylococcus aureus	BA000033_GR	strain MW2	AP009351_GR	strain Newman	1	0	0	0	X	0.92025
527	Staphylococcus aureus	BA000033_GR	strain MW2	BA000017_GR	strain Mu50 / ATCC 700699	1	0	0	0	X	0.913
528	Staphylococcus aureus	BA000033_GR	strain MW2	BX571856_GR	strain MRSA252	1	0	0	0	X	0.8974
529	Staphylococcus aureus	BA000033_GR	strain MW2	CP000253_GR	strain NCTC 8325	1	0	0	0	X	0.9431
530	Staphylococcus aureus	BA000033_GR	strain MW2	CP000255_GR	strain USA300	4	0	0	0	X	0.9397
531	Staphylococcus aureus	BA000033_GR	strain MW2	CP000703_GR	strain JH9	4	1	40013	1	X	0.9072
532	Staphylococcus aureus	BA000033_GR	strain MW2	CP000730_GR	strain USA300 / TCH1516	4	0	0	0		0.945
533	Staphylococcus aureus	BA000033_GR	strain MW2	CP000736_GR	strain JH1	7	1	40013	1		0.9194
534	Staphylococcus aureus	BX571856_GR	strain MRSA252	CP000703_GR	strain JH9	4	1	37715	1		0.89905
535	Staphylococcus aureus	BX571856_GR	strain MRSA252	CP000736_GR	strain JH1	4	1	37715	1		0.8991
536	Staphylococcus aureus	BX571857_GR	strain MSSA476	AP009324_GR	strain Mu3 / ATCC 700698	1	0	0	0	X	0.91075
537	Staphylococcus aureus	BX571857_GR	strain MSSA476	AP009351_GR	strain Newman	1	0	0	0	X	0.92255
538	Staphylococcus aureus	BX571857_GR	strain MSSA476	BA000017_GR	strain Mu50 / ATCC 700699	1	0	0	0	X	0.9104
539	Staphylococcus aureus	BX571857_GR	strain MSSA476	BA000018_GR	strain N315	1	0	0	0	X	0.9194
540	Staphylococcus aureus	BX571857_GR	strain MSSA476	BA000033_GR	strain MW2	4	1	45667	1		0.98605
541	Staphylococcus aureus	BX571857_GR	strain MSSA476	BX571856_GR	strain MRSA252	4	1	45662	1		0.8922
542	Staphylococcus aureus	BX571857_GR	strain MSSA476	CP000046_GR	strain COL	7	0	0	1		0.938
543	Staphylococcus aureus	BX571857_GR	strain MSSA476	CP000253_GR	strain NCTC 8325	4	1	45744	1		0.9456
544	Staphylococcus aureus	BX571857_GR	strain MSSA476	CP000255_GR	strain USA300	4	1	43164	1		0.93795
545	Staphylococcus aureus	BX571857_GR	strain MSSA476	CP000703_GR	strain JH9	1	0	0	0	X	0.91905
546	Staphylococcus aureus	BX571857_GR	strain MSSA476	CP000730_GR	strain USA300 / TCH1516	4	1	43164	1		0.9357
547	Staphylococcus aureus	BX571857_GR	strain MSSA476	CP000736_GR	strain JH1	1	0	0	0	X	0.9191
548	Staphylococcus aureus	CP000046_GR	strain COL	AP009324_GR	strain Mu3 / ATCC 700698	4	0	0	0		0.91135
549	Staphylococcus aureus	CP000046_GR	strain COL	AP009351_GR	strain Newman	1	0	0	0	X	0.915
550	Staphylococcus aureus	CP000046_GR	strain COL	BA000017_GR	strain Mu50 / ATCC 700699	4	0	0	0		0.9112
551	Staphylococcus aureus	CP000046_GR	strain COL	BA000018_GR	strain N315	1	0	0	0	X	0.9214
552	Staphylococcus aureus	CP000046_GR	strain COL	BA000033_GR	strain MW2	7	1	38996	3		0.93905
553	Staphylococcus aureus	CP000046_GR	strain COL	BX571856_GR	strain MRSA252	7	1	30260	2		0.8876
554	Staphylococcus aureus	CP000046_GR	strain COL	CP000253_GR	strain NCTC 8325	6	2	43427	1		0.9634
555	Staphylococcus aureus	CP000046_GR	strain COL	CP000255_GR	strain USA300	4	1	30502	1		0.9684
556	Staphylococcus aureus	CP000046_GR	strain COL	CP000703_GR	strain JH9	4	0	0	1		0.9156
557	Staphylococcus aureus	CP000046_GR	strain COL	CP000730_GR	strain USA300 / TCH1516	7	1	30502	2		0.96805
558	Staphylococcus aureus	CP000046_GR	strain COL	CP000736_GR	strain JH1	4	0	0	1		0.9169
559	Staphylococcus aureus	CP000253_GR	strain NCTC 8325	AP009324_GR	strain Mu3 / ATCC 700698	4	1	43315	1		0.9184
560	Staphylococcus aureus	CP000253_GR	strain NCTC 8325	AP009351_GR	strain Newman	4	1	41630	1		0.9592
561	Staphylococcus aureus	CP000253_GR	strain NCTC 8325	BA000017_GR	strain Mu50 / ATCC 700699	4	1	43316	1		0.91805
562	Staphylococcus aureus	CP000253_GR	strain NCTC 8325	BX571856_GR	strain MRSA252	1	0	0	0	X	0.8865
563	Staphylococcus aureus	CP000253_GR	strain NCTC 8325	CP000255_GR	strain USA300	1	0	0	0	X	0.92455
564	Staphylococcus aureus	CP000253_GR	strain NCTC 8325	CP000703_GR	strain JH9	7	2	62568	1		0.92235
565	Staphylococcus aureus	CP000253_GR	strain NCTC 8325	CP000730_GR	strain USA300 / TCH1516	1	0	0	0	X	0.9249
566	Staphylococcus aureus	CP000253_GR	strain NCTC 8325	CP000736_GR	strain JH1	7	2	62568	1		0.92235
567	Staphylococcus aureus	CP000255_GR	strain USA300	AP009324_GR	strain Mu3 / ATCC 700698	1	0	0	0	X	0.91515
568	Staphylococcus aureus	CP000255_GR	strain USA300	AP009351_GR	strain Newman	1	0	0	0	X	0.91435
569	Staphylococcus aureus	CP000255_GR	strain USA300	BA000017_GR	strain Mu50 / ATCC 700699	1	0	0	0	X	0.9148
570	Staphylococcus aureus	CP000255_GR	strain USA300	BX571856_GR	strain MRSA252	4	0	0	0		0.89585
571	Staphylococcus aureus	CP000255_GR	strain USA300	CP000703_GR	strain JH9	7	1	41933	1		0.9214
572	Staphylococcus aureus	CP000255_GR	strain USA300	CP000730_GR	strain USA300 / TCH1516	4	0	0	0	X	0.9216
573	Staphylococcus aureus	CP000255_GR	strain USA300	CP000736_GR	strain JH1	4	1	41933	1		0.9226
574	Staphylococcus aureus	CP000730_GR	strain USA300 / TCH1516	AP009324_GR	strain Mu3 / ATCC 700698	1	0	0	0	X	0.91525
575	Staphylococcus aureus	CP000730_GR	strain USA300 / TCH1516	AP009351_GR	strain Newman	1	0	0	0	X	0.9103
576	Staphylococcus aureus	CP000730_GR	strain USA300 / TCH1516	BA000017_GR	strain Mu50 / ATCC 700699	1	0	0	0	X	0.9149
577	Staphylococcus aureus	CP000730_GR	strain USA300 / TCH1516	BX571856_GR	strain MRSA252	4	0	0	0	X	0.8936
578	Staphylococcus aureus	CP000730_GR	strain USA300 / TCH1516	CP000703_GR	strain JH9	7	1	44228	1		0.92155
579	Staphylococcus aureus	CP000730_GR	strain USA300 / TCH1516	CP000736_GR	strain JH1	4	1	41933	1		0.92285
580	Streptococcus pneumoniae	AE005672_GR	strain TIGR4 / ATCC BAA-334	CP000936_GR	strain Hungary19A-6	1	0	0	0	X	0.8686
581	Streptococcus pneumoniae	AE005672_GR	strain TIGR4 / ATCC BAA-334	CP001033_GR	strain CGSP14	6	2	208993	0		0.8746
582	Streptococcus pneumoniae	AE007317_GR	strain ATCC BAA-255 / R6	AE005672_GR	strain TIGR4 / ATCC BAA-334	1	0	0	0	X	0.9107
583	Streptococcus pneumoniae	AE007317_GR	strain ATCC BAA-255 / R6	CP000410_GR	strain D39 / NCTC 7466	1	0	0	0	X	0.9658
584	Streptococcus pneumoniae	AE007317_GR	strain ATCC BAA-255 / R6	CP000936_GR	strain Hungary19A-6	1	0	0	0	X	0.8656
585	Streptococcus pneumoniae	AE007317_GR	strain ATCC BAA-255 / R6	CP001033_GR	strain CGSP14	3	1	189262	0		0.879
586	Streptococcus pneumoniae	CP000410_GR	strain D39 / NCTC 7466	AE005672_GR	strain TIGR4 / ATCC BAA-334	1	0	0	0	X	0.90995
587	Streptococcus pneumoniae	CP000410_GR	strain D39 / NCTC 7466	CP000936_GR	strain Hungary19A-6	1	0	0	0	X	0.86465
588	Streptococcus pneumoniae	CP000410_GR	strain D39 / NCTC 7466	CP001033_GR	strain CGSP14	3	1	189262	0		0.87805
589	Streptococcus pneumoniae	CP001033_GR	strain CGSP14	CP000936_GR	strain Hungary19A-6	12	6	258469	5		0.85675
590	Streptococcus pyogenes	AE004092_GR	strain SF370 / ATCC 700294	AE009949_GR	strain MGAS8232	7	2	58351	1		0.8949
591	Streptococcus pyogenes	AE004092_GR	strain SF370 / ATCC 700294	AE014074_GR	strain ATCC BAA-595 / MGAS315	4	1	19741	0	X	0.8756
592	Streptococcus pyogenes	AE004092_GR	strain SF370 / ATCC 700294	BA000034_GR	strain SSI-1	8	4	1070690	5		0.87955
593	Streptococcus pyogenes	AE004092_GR	strain SF370 / ATCC 700294	CP000003_GR	strain ATCC BAA-946 / MGAS10394	7	2	27202	0		0.88405
594	Streptococcus pyogenes	AE004092_GR	strain SF370 / ATCC 700294	CP000056_GR	strain MGAS6180	7	2	67157	4		0.91525
595	Streptococcus pyogenes	AE004092_GR	strain SF370 / ATCC 700294	CP000260_GR	strain MGAS10270	4	1	16391	0	X	0.8879
596	Streptococcus pyogenes	AE004092_GR	strain SF370 / ATCC 700294	CP000261_GR	strain MGAS2096	1	0	0	0	X	0.9078
597	Streptococcus pyogenes	AE004092_GR	strain SF370 / ATCC 700294	CP000262_GR	strain MGAS10750	1	0	0	0	X	0.897
598	Streptococcus pyogenes	AE009949_GR	strain MGAS8232	AE014074_GR	strain ATCC BAA-595 / MGAS315	10	1	19199	3		0.9085
599	Streptococcus pyogenes	AE009949_GR	strain MGAS8232	CP000003_GR	strain ATCC BAA-946 / MGAS10394	9	1	15826	1		0.8934
600	Streptococcus pyogenes	AE009949_GR	strain MGAS8232	CP000056_GR	strain MGAS6180	4	0	0	1		0.8751
601	Streptococcus pyogenes	AE009949_GR	strain MGAS8232	CP000260_GR	strain MGAS10270	4	0	0	1		0.86445
602	Streptococcus pyogenes	AE009949_GR	strain MGAS8232	CP000262_GR	strain MGAS10750	1	0	0	0	X	0.87925
603	Streptococcus pyogenes	AE014074_GR	strain ATCC BAA-595 / MGAS315	CP000260_GR	strain MGAS10270	7	2	74918	2		0.89395
604	Streptococcus pyogenes	AE014074_GR	strain ATCC BAA-595 / MGAS315	CP000262_GR	strain MGAS10750	7	2	74696	2		0.88795
605	Streptococcus pyogenes	AM295007_GR	strain Manfredo	AE004092_GR	strain SF370 / ATCC 700294	6	3	1272486	3		0.90065
606	Streptococcus pyogenes	AM295007_GR	strain Manfredo	AE009949_GR	strain MGAS8232	6	4	1370411	3		0.9234
607	Streptococcus pyogenes	AM295007_GR	strain Manfredo	AE014074_GR	strain ATCC BAA-595 / MGAS315	12	8	1261764	9		0.9188
608	Streptococcus pyogenes	AM295007_GR	strain Manfredo	BA000034_GR	strain SSI-1	11	3	238909	3		0.91575
609	Streptococcus pyogenes	AM295007_GR	strain Manfredo	CP000003_GR	strain ATCC BAA-946 / MGAS10394	9	5	1317175	4		0.91355
610	Streptococcus pyogenes	AM295007_GR	strain Manfredo	CP000056_GR	strain MGAS6180	6	4	1328954	3		0.8775
611	Streptococcus pyogenes	AM295007_GR	strain Manfredo	CP000260_GR	strain MGAS10270	6	4	1346249	3		0.88045
612	Streptococcus pyogenes	AM295007_GR	strain Manfredo	CP000261_GR	strain MGAS2096	9	5	1242363	6		0.8902
613	Streptococcus pyogenes	AM295007_GR	strain Manfredo	CP000262_GR	strain MGAS10750	3	1	1349992	0		0.888
614	Streptococcus pyogenes	BA000034_GR	strain SSI-1	AE009949_GR	strain MGAS8232	12	8	1096608	8		0.901
615	Streptococcus pyogenes	BA000034_GR	strain SSI-1	AE014074_GR	strain ATCC BAA-595 / MGAS315	5	2	1182418	2		0.99315
616	Streptococcus pyogenes	BA000034_GR	strain SSI-1	CP000003_GR	strain ATCC BAA-946 / MGAS10394	11	6	1114338	6		0.89125
617	Streptococcus pyogenes	BA000034_GR	strain SSI-1	CP000056_GR	strain MGAS6180	5	2	1098509	2		0.87285
618	Streptococcus pyogenes	BA000034_GR	strain SSI-1	CP000260_GR	strain MGAS10270	10	5	1064736	7		0.8834
619	Streptococcus pyogenes	BA000034_GR	strain SSI-1	CP000262_GR	strain MGAS10750	10	5	1055832	7		0.88205
620	Streptococcus pyogenes	CP000003_GR	strain ATCC BAA-946 / MGAS10394	AE014074_GR	strain ATCC BAA-595 / MGAS315	7	1	40000	3		0.9022
621	Streptococcus pyogenes	CP000003_GR	strain ATCC BAA-946 / MGAS10394	CP000260_GR	strain MGAS10270	7	1	30885	0		0.85355
622	Streptococcus pyogenes	CP000003_GR	strain ATCC BAA-946 / MGAS10394	CP000262_GR	strain MGAS10750	4	1	30609	0		0.86355
623	Streptococcus pyogenes	CP000017_GR	strain MGAS5005 / ATCC BAA-947	AE004092_GR	strain SF370 / ATCC 700294	1	0	0	0	X	0.91735
624	Streptococcus pyogenes	CP000017_GR	strain MGAS5005 / ATCC BAA-947	AE009949_GR	strain MGAS8232	4	0	0	0	X	0.87775
625	Streptococcus pyogenes	CP000017_GR	strain MGAS5005 / ATCC BAA-947	AE014074_GR	strain ATCC BAA-595 / MGAS315	7	0	0	2		0.90655
626	Streptococcus pyogenes	CP000017_GR	strain MGAS5005 / ATCC BAA-947	AM295007_GR	strain Manfredo	9	6	1241990	5		0.90725
627	Streptococcus pyogenes	CP000017_GR	strain MGAS5005 / ATCC BAA-947	BA000034_GR	strain SSI-1	10	7	1101031	7		0.90085
628	Streptococcus pyogenes	CP000017_GR	strain MGAS5005 / ATCC BAA-947	CP000003_GR	strain ATCC BAA-946 / MGAS10394	4	1	29554	1		0.88635
629	Streptococcus pyogenes	CP000017_GR	strain MGAS5005 / ATCC BAA-947	CP000056_GR	strain MGAS6180	1	0	0	0	X	0.89855
630	Streptococcus pyogenes	CP000017_GR	strain MGAS5005 / ATCC BAA-947	CP000260_GR	strain MGAS10270	4	1	21691	1		0.8938
631	Streptococcus pyogenes	CP000017_GR	strain MGAS5005 / ATCC BAA-947	CP000261_GR	strain MGAS2096	1	0	0	0	X	0.9098
632	Streptococcus pyogenes	CP000017_GR	strain MGAS5005 / ATCC BAA-947	CP000262_GR	strain MGAS10750	7	2	36779	1		0.90235
633	Streptococcus pyogenes	CP000056_GR	strain MGAS6180	AE014074_GR	strain ATCC BAA-595 / MGAS315	1	0	0	0	X	0.87765
634	Streptococcus pyogenes	CP000056_GR	strain MGAS6180	CP000003_GR	strain ATCC BAA-946 / MGAS10394	7	0	0	0		0.8649
635	Streptococcus pyogenes	CP000056_GR	strain MGAS6180	CP000260_GR	strain MGAS10270	1	0	0	0	X	0.92515
636	Streptococcus pyogenes	CP000056_GR	strain MGAS6180	CP000262_GR	strain MGAS10750	1	0	0	0	X	0.8715
637	Streptococcus pyogenes	CP000259_GR	strain MGAS9429	AE004092_GR	strain SF370 / ATCC 700294	1	0	0	0	X	0.91865
638	Streptococcus pyogenes	CP000259_GR	strain MGAS9429	AE009949_GR	strain MGAS8232	4	1	18335	0		0.88
639	Streptococcus pyogenes	CP000259_GR	strain MGAS9429	AE014074_GR	strain ATCC BAA-595 / MGAS315	7	1	35784	2		0.8923
640	Streptococcus pyogenes	CP000259_GR	strain MGAS9429	AM295007_GR	strain Manfredo	6	3	1280085	3		0.9032
641	Streptococcus pyogenes	CP000259_GR	strain MGAS9429	BA000034_GR	strain SSI-1	10	6	1107119	7		0.8847
642	Streptococcus pyogenes	CP000259_GR	strain MGAS9429	CP000003_GR	strain ATCC BAA-946 / MGAS10394	10	3	59325	1		0.8816
643	Streptococcus pyogenes	CP000259_GR	strain MGAS9429	CP000017_GR	strain MGAS5005 / ATCC BAA-947	1	0	0	0	X	0.92065
644	Streptococcus pyogenes	CP000259_GR	strain MGAS9429	CP000056_GR	strain MGAS6180	4	1	25953	1		0.9075
645	Streptococcus pyogenes	CP000259_GR	strain MGAS9429	CP000260_GR	strain MGAS10270	1	0	0	0	X	0.8938
646	Streptococcus pyogenes	CP000259_GR	strain MGAS9429	CP000261_GR	strain MGAS2096	1	0	0	0	X	0.83105
647	Streptococcus pyogenes	CP000259_GR	strain MGAS9429	CP000262_GR	strain MGAS10750	4	1	5223	0	X	0.8903
648	Streptococcus pyogenes	CP000260_GR	strain MGAS10270	CP000262_GR	strain MGAS10750	4	1	5223	0	X	0.8991
649	Streptococcus pyogenes	CP000261_GR	strain MGAS2096	AE009949_GR	strain MGAS8232	4	1	18842	0		0.86195
650	Streptococcus pyogenes	CP000261_GR	strain MGAS2096	AE014074_GR	strain ATCC BAA-595 / MGAS315	7	1	17075	1		0.88165
651	Streptococcus pyogenes	CP000261_GR	strain MGAS2096	BA000034_GR	strain SSI-1	11	7	1070569	7		0.8741
652	Streptococcus pyogenes	CP000261_GR	strain MGAS2096	CP000003_GR	strain ATCC BAA-946 / MGAS10394	7	2	44610	1		0.8707
653	Streptococcus pyogenes	CP000261_GR	strain MGAS2096	CP000056_GR	strain MGAS6180	4	1	24392	1		0.9014
654	Streptococcus pyogenes	CP000261_GR	strain MGAS2096	CP000260_GR	strain MGAS10270	4	1	23824	1		0.87955
655	Streptococcus pyogenes	CP000261_GR	strain MGAS2096	CP000262_GR	strain MGAS10750	4	1	5055	0	X	0.866
656	Streptococcus suis	CP000408_GR	strain 98HAH33	CP000407_GR	strain 05ZYH33	1	0	0	0	X	0.9777
657	Streptococcus thermophilus	CP000023_GR	strain ATCC BAA-250 / LMG 18311	CP000419_GR	strain ATCC BAA-491 / LMD-9	1	0	0	0	X	0.9073
658	Streptococcus thermophilus	CP000024_GR	strain CNRZ 1066	CP000023_GR	strain ATCC BAA-250 / LMG 18311	1	0	0	0	X	0.95505
659	Streptococcus thermophilus	CP000024_GR	strain CNRZ 1066	CP000419_GR	strain ATCC BAA-491 / LMD-9	1	0	0	0	X	0.9105
660	Treponema pallidum	AE000520_GR	strain Nichols	CP000805_GR	strain SS14	1	0	0	0	X	0.992
661	Ureaplasma parvum	CP000942_GR	strain ATCC 27815 / 27 / NCTC 11736	AF222894_GR	strain ATCC 700970	1	0	0	0	X	0.89605
662	Vibrio cholerae	AE003852_GR	strain ATCC 39315 / El Tor Inaba N16961	CP000627_GR	strain ATCC 39541 / Ogawa 395 / O395	4	2	201555	2		0.967
663	Vibrio cholerae	AE003853_GR	strain ATCC 39315 / El Tor Inaba N16961	AE003852_GR	strain ATCC 39315 / El Tor Inaba N16961	1	0	0	0	X	0.0036
664	Vibrio cholerae	AE003853_GR	strain ATCC 39315 / El Tor Inaba N16961	CP000626_GR	strain ATCC 39541 / Ogawa 395 / O395	7	6	793796	3		0.9273
665	Vibrio cholerae	AE003853_GR	strain ATCC 39315 / El Tor Inaba N16961	CP000627_GR	strain ATCC 39541 / Ogawa 395 / O395	1	0	0	0	X	0.00485
666	Vibrio cholerae	CP000626_GR	strain ATCC 39541 / Ogawa 395 / O395	AE003852_GR	strain ATCC 39315 / El Tor Inaba N16961	1	1	9010	0		0.00385
667	Vibrio cholerae	CP000626_GR	strain ATCC 39541 / Ogawa 395 / O395	CP000627_GR	strain ATCC 39541 / Ogawa 395 / O395	1	1	9512	0		0.0045
668	Wolbachia pipientis	AE017196_GR	strain wMel	AM999887_GR	strain wPip	19	7	119312	3		0.18725
669	Xanthomonas campestris	AE008922_GR	strain ATCC 33913 / NCPPB 528 / LMG 568	AM039952_GR	strain 85-10	8	3	624916	5		0.55795
670	Xanthomonas campestris	AE008922_GR	strain ATCC 33913 / NCPPB 528 / LMG 568	AM920689_GR	strain B100	7	2	3172163	3		0.91335
671	Xanthomonas campestris	AE008922_GR	strain ATCC 33913 / NCPPB 528 / LMG 568	CP000050_GR	strain 8004	9	3	3610243	3		0.96925
672	Xanthomonas campestris	AM920689_GR	strain B100	AM039952_GR	strain 85-10	9	5	2643342	6		0.56165
673	Xanthomonas campestris	AM920689_GR	strain B100	CP000050_GR	strain 8004	8	3	528916	0		0.91715
674	Xanthomonas campestris	CP000050_GR	strain 8004	AM039952_GR	strain 85-10	12	5	2813896	8		0.5631
675	Xanthomonas oryzae	AE013598_GR	strain KXO85 / KACC10331	CP000967_GR	strain PXO99A	19	10	3926684	15		0.85925
676	Xanthomonas oryzae	AP008229_GR	strain MAFF 311018	AE013598_GR	strain KXO85 / KACC10331	3	1	105188	0		0.96005
677	Xanthomonas oryzae	AP008229_GR	strain MAFF 311018	CP000967_GR	strain PXO99A	21	11	4017652	16		0.8724
678	Xylella fastidiosa	AE009442_GR	strain Temecula1 / ATCC 700964	AE003849_GR	strain 9a5c	12	7	983365	4		0.8542
679	Xylella fastidiosa	AE009442_GR	strain Temecula1 / ATCC 700964	CP001011_GR	strain M23	1	0	0	0	X	0.81545
680	Xylella fastidiosa	CP000941_GR	strain M12	AE003849_GR	strain 9a5c	9	4	1019077	2		0.8545
681	Xylella fastidiosa	CP000941_GR	strain M12	AE009442_GR	strain Temecula1 / ATCC 700964	6	0	0	0	X	0.8933
682	Xylella fastidiosa	CP000941_GR	strain M12	CP001011_GR	strain M23	6	0	0	0	X	0.8909
683	Xylella fastidiosa	CP001011_GR	strain M23	AE003849_GR	strain 9a5c	12	7	985709	4		0.8512
684	Yersinia pestis	AE009952_GR	strain KIM5	AL590842_GR	strain CO-92	26	15	3313337	21		0.98335
685	Yersinia pestis	AE009952_GR	strain KIM5	CP000308_GR	strain Antiqua	32	18	3464131	24		0.9738
686	Yersinia pestis	AE017042_GR	strain 91001	AE009952_GR	strain KIM5	40	16	1824991	32		0.9713
687	Yersinia pestis	AE017042_GR	strain 91001	AL590842_GR	strain CO-92	42	20	2109725	30		0.9726
688	Yersinia pestis	AE017042_GR	strain 91001	CP000308_GR	strain Antiqua	49	27	2288555	40		0.9665
689	Yersinia pestis	AL590842_GR	strain CO-92	CP000308_GR	strain Antiqua	39	15	1741569	32		0.978
690	Yersinia pestis	CP000668_GR	strain Pestoides F	AE009952_GR	strain KIM5	25	14	2623236	22		0.97055
691	Yersinia pestis	CP000668_GR	strain Pestoides F	AE017042_GR	strain 91001	37	21	2328927	32		0.963
692	Yersinia pestis	CP000668_GR	strain Pestoides F	AL590842_GR	strain CO-92	32	17	2889090	30		0.9693
693	Yersinia pestis	CP000668_GR	strain Pestoides F	CP000308_GR	strain Antiqua	35	17	2224990	25		0.9607
694	Yersinia pestis	CP000901_GR	strain Angola	AE009952_GR	strain KIM5	84	43	2243500	51		0.9455
695	Yersinia pestis	CP000901_GR	strain Angola	AE017042_GR	strain 91001	87	44	2135299	56		0.9378
696	Yersinia pestis	CP000901_GR	strain Angola	AL590842_GR	strain CO-92	88	48	2185209	56		0.9433
697	Yersinia pestis	CP000901_GR	strain Angola	CP000308_GR	strain Antiqua	90	42	1777481	57		0.9341
698	Yersinia pestis	CP000901_GR	strain Angola	CP000668_GR	strain Pestoides F	84	44	2496998	54		0.958
699	Yersinia pseudotuberculosis	CP000720_GR	strain IP 31758	BX936398_GR	strain IP32953	10	5	4061246	2		0.9215
700	Yersinia pseudotuberculosis	CP000950_GR	strain YPIII serovar O:3, strain YPIII	BX936398_GR	strain IP32953	7	5	4644799	4		0.9244
701	Yersinia pseudotuberculosis	CP000950_GR	strain YPIII serovar O:3, strain YPIII	CP000720_GR	strain IP 31758	7	4	733970	4		0.91755
702	Yersinia pseudotuberculosis	CP000950_GR	strain YPIII serovar O:3, strain YPIII	CP001048_GR	strain PB1/+	10	6	4533856	7		0.9276
703	Yersinia pseudotuberculosis	CP001048_GR	strain PB1/+	BX936398_GR	strain IP32953	4	3	64357	0		0.9685
704	Yersinia pseudotuberculosis	CP001048_GR	strain PB1/+	CP000720_GR	strain IP 31758	10	7	4055335	2		0.9181
